# Supplementary material for: Spatiotemporal Distribution of Dengue and Chikungunya in the Hindu Kush Himalayan Region: A Systematic Review
Source: Int J Environ Res Public Health. 2020 Sep 12;17(18):6656. doi: 10.3390/ijerph17186656 (PMC7560004; doi:10.3390/ijerph17186656)
Supplement: Supplementary file 1 [file ijerph-17-06656-s001.zip]

Archive with 2 entries (2 files):
- Supplemental excel file.xlsx
- Supplement S15_Search terms.docx
