# Supplementary material for: Spatiotemporal Distribution of Dengue and Chikungunya in the Hindu Kush Himalayan Region: A Systematic Review
Source: Int J Environ Res Public Health. 2020 Sep 12;17(18):6656. doi: 10.3390/ijerph17186656 (PMC7560004; doi:10.3390/ijerph17186656)
Supplement: Supplementary file 1 [file ijerph-17-06656-s001.zip › Supplemental excel file.xlsx]

## Sheet: Excel Table S1
S1: Raw/ Initial database
ID	Author	Title	Sources	Publication Year	Abstract
1	Wang, Yali; Wang, Xuan; Liu, Xiaobo; Ren, Ruiqi; Zhou, Lei; Li, Chao; Tu, Wenxiao; Ni, Daxin; Li, Qun; Feng, Zijian; Zhang, Yanping	Epidemiology of Imported Infectious Diseases, China, 2005-2016	EMERGING INFECTIOUS DISEASES	2019	Imported infectious diseases are becoming a serious public health threat in China. However, limited information concerning the epidemiologic characteristics of imported infectious diseases is available. In this study, we collected data related to imported infectious diseases in mainland China from the National Information Reporting System of Infectious Diseases and analyzed demographic, temporal,…
2	Bharati, Minu; Rai, Priyanka; Saha, Dhiraj	Insecticide resistance in Aedes albopictus Skuse from sub-Himalayan districts of West Bengal, India.	Acta tropica	2019	Dengue is one of the most rapidly spreading infectious diseases prevalent throughout the tropical and sub-tropical regions of the world. In absence of specific medications and vaccines, the sole method of disease prevention relies on vector control mainly using insecticides. But with the advent of Insecticide resistance, worldwide vector control programs are facing failure. In this study, eleven …
3	Tuladhar, Reshma; Singh, Anjana; Banjara, Megha Raj; Gautam, Ishan; Dhimal, Meghnath; Varma, Ajit; Choudhary, Devendra Kumar	Effect of meteorological factors on the seasonal prevalence of dengue vectors in upland hilly and lowland Terai regions of Nepal	PARASITES & VECTORS	2019	BackgroundThe expansion of dengue vectors from lowland plains to the upland hilly regions of Nepal suggests the likelihood of increased risk of dengue. Our objective was to assess the effects of meteorological variables on vector indices and populations of dengue vectors in two different ecological regions of Nepal. An entomological survey was conducted in Kathmandu and Lalitpur (upland) and Chit…
4	Dutta, Prafulla; Khan, Siraj A.; Phukan, Anil C.; Hazarika, Sarat; Hazarika, Naba K.; Chetry, Sumi; Khan, Abdul M.; Kaur, Harpreet	Surveillance of Chikungunya virus activity in some North-eastern states of India	ASIAN PACIFIC JOURNAL OF TROPICAL MEDICINE	2019	Objective: To detect the prevalence pattern of Chikungunya virus in three states of Northeast India. Methods: A total of 1 510 samples were collected from different private and government hospitals of Assam, Arunachal Pradesh and Meghalaya. Serum was tested for the presence of IgM antibodies against Chikungunya virus followed by RT-PCR for amplification of Chikungunya E1 gene region using specifi…
5	Blum, Alexander J.; Majid, M. Farhan; Hotez, Peter J.	Pakistan: A nation held back by NTDs	PLOS NEGLECTED TROPICAL DISEASES	2018
6	Salahuddin, Naseem; Khalid, Muhammad; Baig-Ansari, Naila; Iftikhar, Sundus	Five-year Audit of Infectious Diseases at a Tertiary Care Hospital in Karachi, Pakistan	CUREUS	2018	PurposeTo estimate the burden of infectious diseases and the seasonality of mosquito-borne diseases seen at The Indus Hospital, Karachi (TIH).MethodologyWe performed a retrospective data analysis of all infectious diseases (ID) cases, retrieved from medical records over a five-year period starting from 1 January 2012 till 31 December 2016 at The Indus Hospital (TIH), which is a 150-bed, charity-b…
7	Li Shou-jiang; Ma Yong-cheng; Guo Peng; Wang Rong; Zhang Jun; Ma Zhong-wen; Rao Hua-xiang	Investigation on the mosquito species and distribution of breeding sites in Minhe county of Qinghai province.	Zhongguo Meijieshengwuxue Ji Kongzhi Zazhi	2018	Objective To investigate the species and spatial distribution of adult mosquitoes, distribution of the breeding sites, and water pH value, which would provide a scientific basis for predicting the spread of mosquito-borne diseases, developing the prevention and control strategy and construction of hygienic town. Methods The adult mosquitoes and larvae were captured using mosquito lure lamp method…
8	Dennis, Sophie; Fisher, Dale	Climate Change and Infectious Diseases: The Next 50 Years	ANNALS ACADEMY OF MEDICINE SINGAPORE	2018
9	Mondal, Ritwik; Devi, N. Pemola; Jauhari, R. K.	Studies on the Survivorship of Aedes albopictus (Diptera: Culicidae) in vitro in differentiated breeding water from some parts of district Dehradun, Uttarakhand	Source	2018	Survival of arthropod vectors is one of the most important components of transmission of a vector-borne pathogen. In general, any influence on the vector that increases female longevity will increase the likelihood of survival through the extrinsic incubation period of the virus and the risk of disease transmission. Survivability rate of Aedes albopictus was determined during the month of April 2…
10	Khan, Jehangir; Khan, Inamullah; Ghaffar, Abdul; Khalid, Bushra	Epidemiological trends and risk factors associated with dengue disease in Pakistan (1980-2014): a systematic literature search and analysis	BMC PUBLIC HEALTH	2018	Background: Dengue is becoming more common in Pakistan with its alarming spreading rate. A historical review needs to be carried out to find the root causes of dengue dynamics, the factors responsible for its spread and lastly to formulate future strategies for its control.Methods: We searched ( January, 2015) all the published literature between 1980 and 2014 to determine spread/burden of dengue…
11	Mongkol, W.; Nguitragool, W.; Sattabongkot, J.; Kubera, A.	Blood-induced differential gene expression in Anopheles dirus evaluated using RNA sequencing	MEDICAL AND VETERINARY ENTOMOLOGY	2018	Malaria parasites are transmitted through blood feeding by female Anopheline mosquitoes. Unveiling the blood-feeding process will improve understanding of vector biology. Anopheles dirus (Diptera: Culicidae) is one of the primary malaria vectors in the Greater Mekong Subregion, the epicentre of malaria drug resistance. In this study, differential gene expression between sugar- and blood-fed An. d…
12	Singh, Shweta; Jauhari, R. K.; Kapoor, Neera	WATER QUALITY AND AEDES LARVAL MOSQUITO BREEDING AND ABUNDANCE IN URBAN AREAS OF DOON VALLEY (UTTARAKHAND)	Journal of Experimental Zoology India	2018	The present study assessed the water quality of the breeding habitats and its impact on the abundance of Aedes larval mosquitoes in the breeding habitats at 3 urban sites, namely, Karanpur, Pathribagh and Mehuwala in Doon Valley. Water Samples obtained from the breeding habitats, namely, tyres, barrels, broken/unused plastic containers, ornamental ponds, tanks and wet floors were analysed for pH,…
13	Acharya, Bipin Kumar; Cao, Chunxiang; Xu, Min; Chen, Wei; Pandit, Shreejana	Spatiotemporal Distribution and Geospatial Diffusion Patterns of 2013 Dengue Outbreak in Jhapa District, Nepal	ASIA-PACIFIC JOURNAL OF PUBLIC HEALTH	2018	This study describes spatiotemporal distribution and geospatial diffusion patterns of dengue outbreak of 2013 in Jhapa district, Nepal. Laboratory-confirmed dengue cases were collected from the District Public Health Office, Government of Nepal. Choropleth mapping technique, Global Moran's Index, SaTScan, and standard deviational ellipse were used to map and quantify the outbreak dynamics. The re…
14	Mondal, Ritwik; Devi, N. Pemola; Jauhari, R. K.	DENGUE FEVER INCIDENCES AND METEOROLOGICAL VARIABLES IN DEHRADUN CITY (UTTARAKHAND), INDIA : TEMPORAL ANALYSIS	Journal of Experimental Zoology India	2018	Dengue is well established from the year 2006 onwards with good abundance of vector mosquito species Aedes aegypti and Ae. albopictus in district Dehradun. The present study aimed to link meteonlogical variables with dengue cases in district Dehradun. During the study period (January 2012 to December 2014) the climatic variables viz., temperature, relative humidity (07:19h and 14:19h) and total r…
15	Das, Manoj Kumar; Rao, M. Rajesh Kumar; Kulsreshtha, A. K.	Native larvivorous fish diversity as a biological control agent against mosquito larvae in an endemic malarious region of Ranchi district in Jharkhand, India	JOURNAL OF VECTOR BORNE DISEASES	2018	Background & objectives: Mosquitoes are responsible for transmitting several diseases, including malaria, dengue, chikungunya, filariasis, and yellow fever, etc. Release of larvivorous fishes is one of the cheapest method of vector management approach, with long suppression of mosquito population. The present study identifies the native larvivorous fishes and evaluates their potential larvivoraci…
16	Cao, Yuxi; Fu, Shihong; Song, Song; Cai, Liang; Zhang, Hong; Gao, Lidong; Cao, Lei; Li, Minghua; Gao, Xiaoyan; He, Ying; Wang, Huanyu; Liang, Guodong	Isolation and Genome Phylogenetic Analysis of Arthropod-Borne Viruses, Including Akabane Virus, from Mosquitoes Collected in Hunan Province, China	VECTOR-BORNE AND ZOONOTIC DISEASES	2018	This study investigated the abundance of mosquitoes and circulation of mosquito-borne arboviruses from 16 villages in 8 cities of Hunan Province, China, in July-August of 2010 and in August of 2011. In total, 16,076 mosquitoes consisting of seven species from four genera were collected by ultraviolet-light trap. Culex quinquefasciatus was the most common species, accounting for 50.63% (8140/16,07…
17	Acharya, Bipin Kumar; Cao, ChunXiang; Lakes, Tobia; Chen, Wei; Naeem, Shahid; Pandit, Shreejana	Modeling the spatially varying risk factors of dengue fever in Jhapa district, Nepal, using the semi-parametric geographically weighted regression model	INTERNATIONAL JOURNAL OF BIOMETEOROLOGY	2018	Dengue fever is expanding rapidly in many tropical and subtropical countries since the last few decades. However, due to limited research, little is known about the spatial patterns and associated risk factors on a local scale particularly in the newly emerged areas. In this study, we explored spatial patterns and evaluated associated potential environmental and socioeconomic risk factors in the …
18	Borkakoty, Biswajyoti; Das, Mandakini; Sarma, Kishore; Jakharia, Aniruddha; Das, Palash Kumar; Bhattacharya, Chandrakanta; Apum, Basumoti; Biswas, Dipankar	Molecular Characterisation and Phylogenetic Analysis of Dengue Outbreak in Pasighat, Arunachal Pradesh, Northeast India	INDIAN JOURNAL OF MEDICAL MICROBIOLOGY	2018	Background and Objectives: Dengue is one of the most prevalent arboviral diseases in the world with 390 million dengue infections per year. In this study, we report the molecular characterisation of dengue outbreak in Pasighat, Arunachal Pradesh, Northeast India during 2015. Subjects and Methods: A total of 613 dengue-suspected cases were screened for dengue virus by dengue NS1 Ag and anti-dengue…
19	Bharati, Minu; Saha, Dhiraj	Multiple insecticide resistance mechanisms in primary dengue vector, Aedes aegypti (Linn.) from dengue endemic districts of sub-Himalayan West Bengal, India	PLOS ONE	2018	BackgroundMosquitoes belonging to genus Aedes are the prime vectors of several arboviral diseases such as Dengue, Zika and Chikungunya worldwide. Every year numerous cases of dengue infections occur throughout the world, proper control of which depends on efficient vector control. However the onset of insecticide resistance has resulted in failure of vector control approaches.Principal findingsTh…
20	Bharati, Minu; Saha, Dhiraj	Differential expression of carboxylesterases in larva and adult of Culex quinquefasciatus Say (Diptera: Culicidae) from sub-Himalayan West Bengal, India	INTERNATIONAL JOURNAL OF TROPICAL INSECT SCIENCE	2018	Culex quinquefasciatus Say, a widely distributed mosquito in tropical and subtropical areas, is the most important vector of the filarial parasite Wuchereria bancrofti, the causative agent of lymphatic filariasis. In India, filariasis is endemic in 17 States and six Union Territories, putting about 553 million people at risk of infection. Vector control, which aims to prevent pathogen transmissio…
21	Rahman, Muksedur; Sharma, Ajanta; Patgiri, Saurav; Hussain, Ezaz; Borah, Amrit Kumar; Saikia, Lahari	Serotyping of Dengue Viruses Circulating During 2014-2015 in Assam, India	INDIAN JOURNAL OF MEDICAL MICROBIOLOGY	2018	Dengue has become endemic in India with outbreaks caused by all the four serotypes occurring almost every year. Dengue cases have been increasing alarmingly in Assam also. This study aimed to identify the dengue serotypes circulating in Assam. Clinically suspected dengue fever cases were included in the study. Viral RNA was extracted using QIAamp Viral RNA Mini Kit (Qiagen). Nested reverse transc…
22	Soni, Monika; Bhattacharya, Chandrakanta; Sharma, Jitendra; Dutta, Prafulla	Bioassay and Molecular Study for Detection of Insecticide Resistance Dengue Causing Mosquito Vectors	INDIAN JOURNAL OF MEDICAL MICROBIOLOGY	2018	Nowadays, dengue infection creates a major problem across the country. The vector species carrying dengue infection has progressively started to developed resistance against most of the currently used insecticides. Hence, a study was carried out in dengue-endemic areas of Assam and Arunachal Pradesh to find the current situation of insecticide susceptibility status of dengue vectors. Based on the…
23	Lawpoolsri, Saranath; Kaewkungwal, Jaranit; Khamsiriwatchara, Amnat; Sovann, Ly; Sreng, Bun; Phommasack, Bounlay; Kitthiphong, Viengsavanh; Nyein, Soe Lwin; Myint, Nyan Win; Nguyen Dang Vung; Pham Hung; Smolinski, Mark S.; Crawley, Adam W.; Oo, Moe Ko	Data quality and timeliness of outbreak reporting system among countries in Greater Mekong subregion: Challenges for international data sharing	PLOS NEGLECTED TROPICAL DISEASES	2018	Cross-border disease transmission is a key challenge for prevention and control of outbreaks. Variation in surveillance structure and national guidelines used in different countries can affect their data quality and the timeliness of outbreak reports. This study aimed to evaluate timeliness and data quality of national outbreak reporting for four countries in the Mekong Basin Disease Surveillance…
24	Hashim, Nur Aida; Ahmad, Abu Hassan; Talib, Anita; Athaillah, Farida; Krishnan, Kumara Thevan	Co-breeding Association of Aedes albopictus (Skuse) and Aedes aegypti (Linnaeus) (Diptera: Culicidae) in Relation to Location and Container Size	TROPICAL LIFE SCIENCES RESEARCH	2018	The occurrence of major outbreaks of dengue, and other vector borne diseases such as chikungunya and zika in tropical and subtropical regions has rendered control of the diseases a top-priority for many affected countries including Malaysia. Control of the mosquito vectors Aedes aegypti and Aedes albopictus through the reduction of breeding sites and the application of insecticidesto kill immatur…
25	Gupta, Birendra Prasad; Lamsal, Mahesh; Chaulagain, Sudhikshya; Rauniyar, Ramanuj; Malla, Rajani; Shrestha, Smita; Kurmi, Roshan; Das Manandhar, Krishna	Emergence of dengue in Nepal	VirusDisease	2018	Dengue virus is a major health problem in Nepal. The endogenous dengue appeared in 2006 in the country with reported outbreaks in 2010, 2013 and 2016. Eleven years vertical data show there were sporadic cases in all the years and mostly adults between 25 and 40 years of age were infected with dengue virus. Compared with primary infections, secondary infections were observed in relatively larger n…
26	Raina, Sujeet; Raina, Rashmi Kaul; Agarwala, Niraj; Raina, Sunil Kumar; Sharma, Rajesh	Coinfections as an aetiology of acute undifferentiated febrile illness among adult patients in the sub-Himalayan region of north India	JOURNAL OF VECTOR BORNE DISEASES	2018	Background & objectives: In India, certain geographic regions witness simultaneous outbreaks of two or more diseases like scrub typhus, dengue fever, malaria, leptospirosis and chikungunya during monsoon and post-monsoon period, sharing common indication of acute febrile illness. The objective of the present study was to assess the prevalence of coinfections among patients with acute undifferenti…
27	Rai, Shiba Kumar	Changing Trend of Infectious Diseases in Nepal	INFECTIOUS DISEASES AND NANOMEDICINE III	2018	Many infectious/communicable diseases (IDs) are endemic in Nepal. Until a decade and half ago, IDs were the major cause of both morbidity and mortality accounting 70% for both. However, as a result of various preventive measures implemented by both the state and non-state actors, the overall IDs have shown a changing (declining) trend. The most impressive decline has been seen in the intestinal h…
28	Acharya, Bipin Kumar; Cao, Chunxiang; Xu, Min; Khanal, Laxman; Naeem, Shahid; Pandit, Shreejana	Temporal Variations and Associated Remotely Sensed Environmental Variables of Dengue Fever in Chitwan District, Nepal	ISPRS INTERNATIONAL JOURNAL OF GEO-INFORMATION	2018	Dengue fever is one of the leading public health problems of tropical and subtropical countries across the world. Transmission dynamics of dengue fever is largely affected by meteorological and environmental factors, and its temporal pattern generally peaks in hot-wet periods of the year. Despite this continuously growing problem, the temporal dynamics of dengue fever and associated potential env…
29	Dhimal, Meghnath; Dahal, Sushma; Dhimal, Mandira Lamichhane; Mishra, Shiva Raj; Karki, Khem B.; Aryal, Krishna Kumar; Haque, Ubydul; Kabir, Md Iqbal; Guin, Pradeep; Butt, Azeem Mehmood; Harapan, Harapan; Liu, Qi-Yong; Chu, Cordia; Montag, Doreen; Groneberg, David Alexander; Pandey, Basu Dev; Kuch, Ulrich; Mueller, Ruth	Threats of Zika virus transmission for Asia and its Hindu-Kush Himalayan region	INFECTIOUS DISEASES OF POVERTY	2018	Asia and its Hindu Kush Himalayan (HKH) region is particularly vulnerable to environmental change, especially climate and land use changes further influenced by rapid population growth, high level of poverty and unsustainable development. Asia has been a hotspot of dengue fever and chikungunya mainly due to its dense human population, unplanned urbanization and poverty. In an urban cycle, dengue …
30	Dutta, P.; Khan, S. A.; Chetry, S.; Apum, B.	First report of Chikungunya virus circulation during a dengue outbreak in Arunachal Pradesh, a Northeastern state of India	TROPICAL BIOMEDICINE	2018	Dengue has become a major public health problem in Pasighat, Arunachal Pradesh since 2012 outbreak. This region is rich in Aedes mosquitoes, the common vector for Dengue and Chikungunya (CHIK), however, active surveillance of CHIK is lacking in this part of India. Therefore, this study has been undertaken to detect the presence of CHIKV infection during 2014 and 2015 dengue outbreak in Arunachal …
31	Singh, L. Kokindro; Yengkokpam, Chitra; Singh, L. Shivadutta	A STUDY OF SEROPREVALENCE AND CHANGING TREND OF DENGUE IN A TERTIARY CARE HOSPITAL IN MANIPUR	JOURNAL OF EVOLUTION OF MEDICAL AND DENTAL SCIENCES-JEMDS	2018	BACKGROUNDDengue fever is a seasonal and emerging acute mosquito borne arbo-viral illness affecting tropical and sub-tropical countries. This illness ranges from mild asymptomatic form to severe dengue haemorrhagic fever with or without dengue shock syndrome. In India, the epidemiology of dengue virus infection is very complex and ever changing. Infection has expanded over the last two decades to…
32	Gupta, Birendra Prasad; Haselbeck, Andrea; Kim, Jerome H.; Marks, Florian; Saluja, Tarun	The Dengue virus in Nepal: gaps in diagnosis and surveillance	ANNALS OF CLINICAL MICROBIOLOGY AND ANTIMICROBIALS	2018	Background: The introduction of the dengue virus (DENV) in Nepal is recent, first reports date back to 2004 from a Japanese traveller and limited information is available about DENV infection in the Nepali population. Within a decade after the first DENV detection, it is now endemic in multiple districts of Nepal with approximately 11.2 million people residing in the Terai belt being at risk of D…
33	Soni, Monika; Bhattacharjee, Chandra K.; Khan, Siraj Ahmed; Dutta, Prafulla	DNA barcoding as a complementary approach for species identification from dengue endemic regions of North East India.	International Journal of Mosquito Research	2018	Aedes aegypti and Aedes albopictus are rapidly expanding mosquito vectors responsible for transmitting Dengue, Chikungunya, Zika and Yellow fever. Regional climatic factors can trigger species drift consequently influencing epidemiological consequence. Though morphological identification is still widely adopted method of species identification, limited resources and absence of taxonomic expertise…
34	Chatterjee, Moytrey; Ballav, Sudeep; Maji, Ardhendu K.; Basu, Nandita; Sarkar, Biplab Chandra; Saha, Pabitra	Polymorphisms in voltage-gated sodium channel gene and susceptibility of Aedes albopictus to insecticides in three districts of northern West Bengal, India	PLOS NEGLECTED TROPICAL DISEASES	2018	BackgroundThe control and prevention of dengue largely depends on vector control measures, environmental management, and personal protection. Dengue control programmes are facing great challenges due to development of insecticide resistance among vector mosquitoes. Information on susceptibility status to different insecticides is important for national programmes to formulate vector control strat…
35	Khetan, Ramawatar Prasad; Stein, David A; Chaudhary, Santosh Kumar; Rauniyar, Ramanuj; Upadhyay, Bishnu Prasad; Gupta, Umesh Prasad; Gupta, Birendra Prasad	Profile of the 2016 dengue outbreak in Nepal.	BMC research notes	2018	OBJECTIVE: The objective of this study was to obtain clinical, virological and demographic data detailing the2016 dengue outbreak in Nepal.RESULTS: Dengue disease was first reported in Nepal in2004 and several major outbreaks have occurred since then, witha significant impact on public health. An outbreak of dengue fever occurred in Nepal during June to November 2016, with a peak number of cases …
36	Sargiary, Pallabi; Das, Angshurekha; Rajkhowa, Purnima; Hussain, Pirbox Rafiqul; Nath, Reema	First Outbreak of Dengue in Jorhat District of Assam	JOURNAL OF CLINICAL AND DIAGNOSTIC RESEARCH	2018	Introduction: Dengue Virus (DENV) infection is an important human arboviral infection. Though it is endemic in several parts of India. there has been no reported outbreak from Jorhat district of Assam, India.Aim: To present a comprehensive picture of the first outbreak of dengue fever that occurred in Jorhat (Assam, India) and its adjoining districts from July to December 2016.Materials and Metho…
37	Stappen, Iris; Tabanca, Nurhayat; Ali, Abbas; Wanner, Juergen; Lal, Brij; Jaitak, Vikas; Wedge, David E.; Kaul, Vijay K.; Schmidt, Erich; Jirovetz, Leopold	Antifungal and repellent activities of the essential oils from three aromatic herbs from western Himalaya	OPEN CHEMISTRY	2018	In this investigation we examined the essential oils of three aromatic plants, Zanthoxylum armatum, Juniperus communis, and Dysphania ambrosioides, which are used by the local population of the western Himalayan region for medicinal purposes. These plants were studied for their antifungal, larvicidal and biting deterrent activities. Additionally, chemical compositions of the oils were determined …
38	Shakya, Geeta; Marasini, Baburam; Karki, Khem Bahadur; Upadhaya, Bishnu Prasad; Acharya, Jyoti; Adhikari, Shailaja; Manjhi, Rosham; Maharjan, Laxman; Shrestha, Lilee; Ranabhat, Kamal; Marahatta, Sujan Babu; Shrestha, Bikal; Dhimal, Meghnath	Outbreak Investigation Following the 2015 Earthquake Disaster in Nepal.	Journal of Nepal Health Research Council	2018	BACKGROUND: Infectious disease outbreaks following natural disasters are reported in literature. Outbreaks were documented following natural disasters in many countries including Haiti. Such possibility following 2015 Nepal earthquake was a public health concern. Risk factors needed evaluation by post-disaster outbreak investigation. Hence, present study was undertaken to investigate potentials f…
39	Acharya, Bipin Kumar; Cao, Chunxiang; Xu, Min; Khanal, Laxman; Naeem, Shahid; Pandit, Shreejana	Present and Future of Dengue Fever in Nepal: Mapping Climatic Suitability by Ecological Niche Model	INTERNATIONAL JOURNAL OF ENVIRONMENTAL RESEARCH AND PUBLIC HEALTH	2018	Both the number of cases of dengue fever and the areas of outbreaks within Nepal have increased significantly in recent years. Further expansion and range shift is expected in the future due to global climate change and other associated factors. However, due to limited spatially-explicit research in Nepal, there is poor understanding about the present spatial distribution patterns of dengue risk …
40	Gupta, Birendra Prasad; Tuladhar, Reshma; Kurmi, Roshan; Das Manandhar, Krishna	Dengue periodic outbreaks and epidemiological trends in Nepal	ANNALS OF CLINICAL MICROBIOLOGY AND ANTIMICROBIALS	2018	Dengue is a global health problem and expansion of its endemics towards new territories in the hilly regions in Nepal is a serious concern. It appeared as a new disease in Nepal in 2004 from Japanese traveler with sporadic cases every year and massive outbreaks in 2010, 2013 and 2016. The serotype was responsible for outbreak in particular year was dengue virus serotype-1 (DENV-1) in 2010, 2016; …
41	Roy, S.; Handique, G.; Bora, F. R.; Rahman, A.	Evaluation of certain non-conventional plant based oils against red spider mite of tea	JOURNAL OF ENVIRONMENTAL BIOLOGY	2018	Aim : Red spider mite, Oligonychus coffeae is considered as one of the most severe and persistent pest of tea. To limit the use of synthetic acaricides against the pest and to promote alternative pest control strategies using natural products, the present study aimed to determine the anti-mite properties of seven plant based oils viz., castor oil, sesame oil, rose oil, olive oil, mustard oil, gro…
42	Xia, Han; Wang, Yujuan; Atoni, Evans; Zhang, Bo; Yuan, Zhiming	Mosquito-Associated Viruses in China	VIROLOGICA SINICA	2018	Mosquitoes are classified into approximately 3500 species and further grouped into 41 genera. Epidemiologically, they are considered to be among the most important disease vectors in the world and they can harbor a wide variety of viruses. Several mosquito viruses are considered to be of significant medical importance and can cause serious public health issues throughout the world. Such viruses a…
43	Liang, Guodong; Li, Xiaolong; Gao, Xiaoyan; Fu, Shihong; Wang, Huanyu; Li, Minghua; Lu, Zhi; Zhu, Wuyang; Lu, Xinjun; Wang, Lihua; Cao, Yuxi; He, Ying; Lei, Wenwen	Arboviruses and their related infections in China: A comprehensive field and laboratory investigation over the last 3 decades	REVIEWS IN MEDICAL VIROLOGY	2018	Since the 1980s, a comprehensive field and laboratory investigation has been conducted throughout China, and a total of 29 virus species belonging to 7 families and 13 genera were identified through virological, morphological, and immunological methods, as well as whole-genome sequencing and molecular genetic analyses. Most of the virus isolates belong to 9 genera in the families Flaviviridae, Bu…
44	Dumre, Shyam Prakash; Bhandari, Renu; Shakya, Geeta; Shrestha, Sanjaya Kumar; Cherif, Mahamoud Sama; Ghimire, Prakash; Klungthong, Chonticha; Yoon, In-Kyu; Hirayama, Kenji; Na-Bangchang, Kesara; Fernandez, Stefan	Dengue Virus Serotypes 1 and 2 Responsible for Major Dengue Outbreaks in Nepal: Clinical, Laboratory, and Epidemiological Features	AMERICAN JOURNAL OF TROPICAL MEDICINE AND HYGIENE	2017	Dengue virus (DENV) is expanding toward previously nonendemic areas. DENV has recently been introduced in Nepal with limited information. We report the clinical features and serotype distribution of DENV in Nepal during the 2010 outbreaks. A total of 1,215 clinical dengue cases at two major hospitals of central and western Nepal were investigated. Demographic, clinical, and laboratory parameters …
45	Mondal, Ritwik; Devi, N. Pemola; Jauhari, R. K.	Mark-Release-Recapture (MRR) Study to Determine the Dispersal of Aedes aegypti and Aedes albopictus in Dehradun City, Uttarakhand	Journal of Communicable Diseases	2017	Background and Objectives: Knowledge about the movement of adult mosquito vectors in endemic and epidemic areas is valuable for understanding disease transmission dynamics providing a phenomenon of the behaviour, biology, demography, ethology and patterns of disease transmission.Methods: With this respect, the dispersal range of Ae. aegypti and Ae. albopictus had been conducted based on mark-rele…
46	Singh, Shweta; Devi, N. Pemola; Jauhari, R. K.	A STUDY ON NATURAL INFECTION IN MOSQUITO LARVAE (INSECTA : DIPTERA) AT DIFFERENT PHYSIOGRAPHIC AREAS IN DOON VALLEY	Journal of Experimental Zoology India	2017	The present study reveals the occurrence of natural infection in mosquito larvae at varying mosquito breeding sites viz., paddy fields, burrow pits, ponds, marshy areas, irrigation canals and pools in the vicinity of Doon valley. In all the 3 areas (forested, rural and urban), natural infection in immature mosquito was of protozoans, nematodes, fungi, cysts etc. further, the infection was maximum…
47	Sowndhararajan, Kandhasamy; Deepa, Ponnuvel; Kim, Minju; Park, Se Jin; Kim, Songmun	A Review of the Composition of the Essential Oils and Biological Activities of Angelica Species	SCIENTIA PHARMACEUTICA	2017	A number of Angelica species have been used in traditional systems of medicine to treat many ailments. Especially, essential oils (EOs) from the Angelica species have been used for the treatment of various health problems, including malaria, gynecological diseases, fever, anemia, and arthritis. EOs are complex mixtures of low molecular weight compounds, especially terpenoids and their oxygenated …
48	Pandey, Kishor; Pandey, Basu Dev; Chaurasiya, Ram Rekha; Thakur, Mahesh; Neupane, Biswas; Shah, Yogendra; Mya Myat Ngwe Tun; Morita, Kouichi	Evidence of Chikungunya virus circulation in the Terai region of Nepal in 2014 and 2015	TRANSACTIONS OF THE ROYAL SOCIETY OF TROPICAL MEDICINE AND HYGIENE	2017	Background: Chikungunya virus (CHIKV) infection is an emerging viral disease in Nepal, with the reported by our laboratories in 2013. Because of the similarity in signs and symptoms to dengue virus (DENV) and misdiagnosis, the under-reporting of CHIKV infection in DENV-endemic areas of Nepal is very common. The aim of the present study is to identify CHIKV infection among patients with febrile il…
49	Soni, Monika; Sharma, Jitendra	Review on Transovarial Transmission Potentiality of Dengue Vectors: An International Perspective With Special Reference to North-Eastern Region of India	INDIAN JOURNAL OF MEDICAL MICROBIOLOGY	2017	Despite extensive research in vaccine development, there is at present no known method of controlling dengue except by the mosquito vectors. Virologic surveillance which involves the detection of dengue virus (DENV) in human serum and followed by isolation of virus using cell culture or mosquito inoculation is used as an early warning symptom to predict the outbreak. The technique is not much eff…
50	Dutta, Prafulla; Khan, Siraj Ahmed; Hazarika, Naba Kumar; Chetry, Sumi	Molecular and Phylogenetic Evidence of Chikungunya Virus Circulating in Assam, India	INDIAN JOURNAL OF MEDICAL MICROBIOLOGY	2017	Purpose: Northeast Region of India possesses an abundant number of Aedes mosquitoes, the common vector for Dengue and Chikungunya (CHIK). Dengue is reported every year from Assam, but active surveillance for CHIK virus (CHIKV) infection is lacking in this part of India. Therefore, this present study has been undertaken to detect any CHIKV infection during a dengue outbreak in Assam. Materials and…
51	Sapkota, Surendra; Bhandari, Sudeep; Sapkota, Subash; Hamal, Rabin	Dengue and Scrub Typhus Coinfection in a Patient Presenting with Febrile Illness	CASE REPORTS IN INFECTIOUS DISEASES	2017	Dengue fever and scrub typhus are common causes of acute febrile illness of unclear origin in Asia. Though coinfections of many vector-borne diseases have been described, articles on dengue and scrub typhus coinfection are distinctly limited. In case of coinfection with dengue and scrub typhus, vigilant monitoring of vitals, platelets transfusion, and timely treatment with doxycycline are necessa…
52	Lone, Reyaz Ahmad; Arulselvi, P. Indra	Molecular Characterization and Evaluation of Two Potential Mosquitocidal Lysinibacillus Strains from Himalayan Valley Kashmir	Journal of Pure and Applied Microbiology	2017	In an exertion to isolate natural non-harmful mosquitocidal bacteria, 158 samples of soil were collected from various habitats of Himalayan valley Kashmir. A total of 450 bacteria were screened for mosquitocidal activities against three epidemiological disease causing vectors: Aedes aegypti, Culex quinquefasciatus and Anopheles stephensi larvae/pupae. Out of 450 bacteria screened, none had shown …
53	Bekoe, Collins; Pansombut, Tatdow; Riyapan, Pakwan; Kakchapati, Sampurna; Phon-On, Aniruth	Modeling the Geographic Consequence and Pattern of Dengue Fever Transmission in Thailand	JOURNAL OF RESEARCH IN HEALTH SCIENCES	2017	Background: Dengue fever is one of the infectious diseases that is still a public health problem in Thailand. This study considers in detail, the geographic consequence, seasonal and pattern of dengue fever transmission among the 76 provinces of Thailand from 2003 to 2015.Study Design: A cross-sectional study.Methods: The data for the study was from the Department of Disease Control under the Bur…
54	Glennon, Elizabeth K. K.; Torrevillas, Brandi K.; Morrissey, Shannon F.; Ejercito, Jadrian M.; Luckhart, Shirley	Abscisic acid induces a transient shift in signaling that enhances NF-kappa B-mediated parasite killing in the midgut of Anopheles stephensi without reducing lifespan or fecundity	PARASITES & VECTORS	2017	Background: Abscisic acid (ABA) is naturally present in mammalian blood and circulating levels can be increased by oral supplementation. We showed previously that oral ABA supplementation in a mouse model of Plasmodium yoelii 17XNL infection reduced parasitemia and gametocytemia, spleen and liver pathology, and parasite transmission to the mosquito Anopheles stephensi fed on these mice. Treatment…
55	Regmi, Lalmani; Pandey, Kishor; Malla, Meena; Khanal, Santosh; Pandey, Basu Dev	Sero-epidemiology study of leptospirosis in febrile patients from Terai region of Nepal	BMC INFECTIOUS DISEASES	2017	Background: Leptospirosis is a re-emerging zoonotic disease caused by pathogenic strains of bacteria belonging to genus Leptospira whose symptoms can range from mild clinical manifestations to a severe life threatening illness. This disease may be under-recognized in resource poor settings like Nepal where many clinical laboratories lack appropriate equipment, technology and personnel for proper …
56	Soni, Monika; Bhattacharya, Chandrakanta; Sharma, Jitendra; Khan, Siraj Ahmed; Dutta, Prafulla	Molecular typing and phylogeny of Wolbachia: A study from Assam, North-Eastern part of India	ACTA TROPICA	2017	Background: Wolbachia are maternally inherited endosymbiotic alphaproteobacteria, infecting 40-75% of arthropod species. Knowledge on distribution of native strains infecting mosquito vectors from endemic regions is essential for successful implementation of vector control interventions utilizing potential strains of Wolbachia. Study identified various native strains of Wolbachia inhabiting diffe…
57	Singh, Ajay Kumar; Chawla, Sumit; Chawla, Bharti; Bhaglani, Dimple Kumar; Sharma, Krishan Chander	Role of a Surveillance System in the Management of an Outbreak of Dengue in the Mid Hills of Himachal Pradesh, India	JOURNAL OF CLINICAL AND DIAGNOSTIC RESEARCH	2017	Introduction: Surveillance systems are instrumental in not only eliciting the impending outbreaks but also for initiation of public health action. Integrated Disease Surveillance Programme (IDSP) of India guides in the clinical and laboratory diagnosis of vector borne diseases such as Dengue and its management.Aim: To assess any impending outbreak of Dengue in the region, by using IDSP surveillan…
58	Sudhan, Shashi Sharma; Sharma, Monika; Sharma, Preeti; Gupta, Rajiv Kumar; Sambyal, Sorabh Singh; Sharma, Sonali	Serosurveillance of Dengue, Chikungunya and Zika in Jammu, a Sub-Himalayan Region of India	JOURNAL OF CLINICAL AND DIAGNOSTIC RESEARCH	2017	Introduction: Dengue and chikungunya are Aedes mosquitoborne viral diseases of major public health concern in India. Recently, there is a gradual rise in number of dengue and chikungunya positive cases in various states of Northern India and a similar emergence and increase of dengue positive cases has been observed in Jammu since 2011. Among the mosquitoborne diseases dengue has become a regular…
59	Nunes, Marcio R. T.; Angelica Contreras-Gutierrez, Maria; Guzman, Hilda; Martins, Livia C.; Barbirato, Mayla Feitoza; Savit, Chelsea; Balta, Victoria; Uribe, Sandra; Vivero, Rafael; David Suaza, Juan; Oliveira, Hamilton; Nunes Neto, Joaquin P.; Carvalho, Valeria L.; da Silva, Sandro Patroca; Cardoso, Jedson F.; de Oliveira, Rodrigo Santo; Lemos, Poliana da Silva; Wood, Thomas G.; Widen, Steven G.…	Genetic characterization, molecular epidemiology, and phylogenetic relationships of insect-specific viruses in the taxon Negevirus	VIROLOGY	2017	The recently described taxon Negevirus is comprised of a diverse group of insect-specific viruses isolated from mosquitoes and phlebotomine sandflies. In this study, a comprehensive genetic characterization, molecular, epidemiological and evolutionary analyses were conducted on nearly full-length sequences of 91 new negevirus isolates obtained in Brazil, Colombia, Peru, Panama, USA and Nepal. We …
60	Wang, Jinglin; Li, Huachun; He, Yuwen; Zhou, Yang; Xin, Aiguo; Liao, Defang; Meng, Jinxin	Isolation of Tibet orbivirus from Culicoides and associated infections in livestock in Yunnan, China	VIROLOGY JOURNAL	2017	Background: Culicoides-borne orbiviruses, such as bluetongue virus (BTV) and African horse sickness virus (AHSV), are important pathogens that cause animal epidemic diseases leading to significant loss of domestic animals. This study was conducted to identify Culicoides-borne arboviruses and to investigate the associated infections in local livestock in Yunnan, China.Methods: Culicoides were coll…
61	Dumre, Shyam Prakash; Bhandari, Renu; Shakya, Geeta; Shrestha, Sanjay Kumar; Cherif, Mahamoud Sama; Ghimire, Prakash; Klungthong, Chonticha; Yoon, In-Kyu; Hirayama, Kenji; Na-Bangchang, Kesara; Fernandez, Stefan	Dengue Virus Serotypes 1 and 2 Responsible for Major Dengue Outbreaks in Nepal: Clinical, Laboratory, and Epidemiological Features.	The American journal of tropical medicine and hygiene	2017	Dengue virus (DENV) is expanding toward previously nonendemic areas. DENV has recently been introduced in Nepal with limited information. We report the clinical features and serotype distribution of DENV in Nepal during the major outbreaks. A total of 1,215 clinical dengue cases at two major hospitals of central and western Nepal were investigated. Demographic, clinical, and laboratory parameters…
62	Tripathi, Chandra Dev Pati; Singh, Mastan; Agarwal, Jyotsna; Kanta, Chandra; Atam, Virendra	Seroepidemiology of Spotted Fever Rickettsiosis in Uttar Pradesh: A Prospective Study	JOURNAL OF CLINICAL AND DIAGNOSTIC RESEARCH	2017	Introduction: Spotted Fever Rickettsiosis (SFR), an acute febrile illness caused by Rickettsia rickettsii, R. conorii and R. akari which is associated with considerable morbidity and mortality. SFR is one of the most covert emerging infections of the present time which is prevalent in various parts of India as shown by the increase in the number of clinically diagnosed patients in various states …
63	AlQahtani, Fatma Saeed; AlShebly, Mashael Marzouq; Govindarajan, Marimuthu; Senthilmurugan, Sengamalai; Vijayan, Periasamy; Benelli, Giovanni	Green and facile biosynthesis of silver nanocomposites using the aqueous extract of Rubus ellipticus leaves: Toxicity and oviposition deterrent activity against Zika virus, malaria and filariasis mosquito vectors	JOURNAL OF ASIA-PACIFIC ENTOMOLOGY	2017	Botanical-based nanosynthesis has been recently reported as a cheap alternative for mosquito management In this study, we investigated the synthesis of silver nanoparticles (AgNPs) using the leaf extract of Rubus ellipticus and AgNPs were characterized using UV-vis spectroscopy, XRD, FTIR, SEM, TEM and EDX analyses. The toxicity of R. ellipticus leaf extract and AgNPs was evaluated against eggs, …
64	Caminade, Cyril; McIntyre, K. Marie; Jones, Anne E.	Global Warming and Global Decrease in Vector-Borne Disease Prevalence and Mortality Reply	JOURNAL OF INFECTIOUS DISEASES	2017
65	Laxminarayan, Ramanan; Kakkar, Manish; Horby, Peter; Malavige, Gathsaurie Neelika; Basnyat, Buddha	Emerging and re-emerging infectious disease threats in South Asia: status, vulnerability, preparedness, and outlook	BMJ-BRITISH MEDICAL JOURNAL	2017
66	Turtle, Lance; Tatullo, Filippo; Bali, Tanushka; Ravi, Vasanthapuram; Soni, Mohammed; Chan, Sajesh; Chib, Savita; Venkataswamy, Manjunatha M.; Fadnis, Prachi; Yaich, Mansour; Fernandez, Stefan; Klenerman, Paul; Satchidanandam, Vijaya; Solomon, Tom	Cellular Immune Responses to Live Attenuated Japanese Encephalitis (JE) Vaccine SA14-14-2 in Adults in a JE/Dengue Co-Endemic Area	PLOS NEGLECTED TROPICAL DISEASES	2017	BackgroundJapanese encephalitis (JE) virus (JEV) causes severe epidemic encephalitis across Asia, for which the live attenuated vaccine SA14-14-2 is being used increasingly. JEV is a flavivirus, and is closely related to dengue virus (DENV), which is co-endemic in many parts of Asia, with clinically relevant interactions. There is no information on the human T cell response to SA14-14-2, or wheth…
67	Thapa, Srinivas; Pant, Narayan Dutt; Shrestha, Rojina; Ganga, G. C.; Shrestha, Bidya; Pandey, Basu Dev; Gautam, Ishan	Prevalence of dengue and diversity of cultivable bacteria in vector Aedes aegypti (L.) from two dengue endemic districts, Kanchanpur and Parsa of Nepal	JOURNAL OF HEALTH POPULATION AND NUTRITION	2017	Background: Dengue fever, an endemic arboviral disease, represents one of the major public health concerns in Nepal. It is transmitted by bites of infected Aedes aegypti and Aedes albopictus, the former being primary vector. The bacterial community plays a significant role in biology of mosquitoes; however, the bacterial communities of primary vector A. aegypti remain unstudied in Nepal. The stud…
68	Sharopov, Farukh S.; Satyal, Prabodh; Ali, Nasser A. Awadh; Pokharel, Suraj; Zhang, Hanjing; Wink, Michael; Kukaniev, Muhammadsho A.; Setzer, William N.	The Essential Oil Compositions of Ocimum basilicum from Three Different Regions: Nepal, Tajikistan, and Yemen	CHEMISTRY & BIODIVERSITY	2016	The aerial parts of Ocimum basilicum L. were collected from four different geographical locations, Sindhuli and Biratnagar (Nepal), Chormaghzak village (Tajikistan), and Sana'a (Yemen). The essential oils were obtained by hydrodistillation and analyzed by gas chromatography/mass spectrometry. A cluster analysis of 179 essential oil compositions revealed six major chemotypes: Linalool, eugenol, es…
69	Mondal, Ritwik; Devi, N. Pemola; Jauhari, R. K.	Studies on Symptomatic Profiles of Dengue Fever (DF) vis-a-vis Non-Dengue Fever (NDF) in District Dehradun, Uttarakhand	Journal of Communicable Diseases	2016	Dengue is considered to be common in most tropical and subtropical regions. The unplanned development of Dehradun city along with increasing circumference of slum areas has resulted in proportional increase of dengue prevalence. Dengue detection by conducting molecular and virological tests is complex, tedious to perform, and is less feasible for routine laboratory practices. Hence, this study wa…
70	Yadav, Kamlesh K.; Datta, Sibnarayan; Naglot, Ashok; Bora, Ajitabh; Hmuaka, Vanlal; Bhagyawant, Sameer; Gogoi, Hemanta K.; Veer, Vijay; Raju, P. Srinivas	Diversity of Cultivable Midgut Microbiota at Different Stages of the Asian Tiger Mosquito, Aedes albopictus from Tezpur, India	PLOS ONE	2016	Aedes aegypti and Ae. albopictus are among the most important vectors of arboviral diseases, worldwide. Recent studies indicate that diverse midgut microbiota of mosquitoes significantly affect development, digestion, metabolism, and immunity of their hosts. Midgut microbiota has also been suggested to modulate the competency of mosquitoes to transmit arboviruses, malaria parasites etc. Interesti…
71	Shashi, Sudhan S.; Monika, Sharma; Kumarand, Gupta Rajiv; Sorabh, Sambyal S.	Sero-Epidemiological trends of Dengue Fever in Jammu Province of J&K State	INTERNATIONAL JOURNAL OF MEDICAL RESEARCH & HEALTH SCIENCES	2016	Dengue, an arthropod-borne arboviral disease is becoming a major public health concern, both in the tropical and subtropical regions of the world. In view of exponential increase in dengue positive cases reported in 2013, this study to follow the emerging trends of the disease over a period of five years from 2011 to 2015 was planned. The laboratory records of clinically suspected Dengue patients…
72	Singh, Vijay; Pant, Bhasker; Singh, Devesh Pratap	Health System Using Social Network to detect the Dengue infection in the specific region	INDIAN JOURNAL OF COMMUNITY HEALTH	2016	Background: There is law in some countries that each and every health-related event should be recorded or documented digitally and centrally. Unfortunately, this practice is not implemented due to various reasons, that is why the real ground realities differ from what agencies says. Social Network is one of the fastest and effective ways to propagate information without any discrimination and con…
73	Das, Momi; Das, Manuj K.; Dutta, Prafulla	Genetic characterization and molecular phylogeny of Aedes albopictus (Skuse) species from Sonitpur district of Assam, India based on COI and ITS1 genes	JOURNAL OF VECTOR BORNE DISEASES	2016	Background & objectives: Aedes albopictus (Skuse) is one of the major vectors of dengue which is an emerging threat in Northeast part of India. The morphological characterisation of mosquitoes is time consuming and lacks accuracy for distinguishing closely related species. Hence, molecular methods of mosquito identification, genetic diversity and molecular phylogeny have gained increased importan…
74	Chan, Anissa S. H.; Jonas, Adria Bykowski; Qiu, Xiaohong; Ottoson, Nadine R.; Walsh, Richard M.; Gorden, Keith B.; Harrison, Ben; Maimonis, Peter J.; Leonardo, Steven M.; Ertelt, Kathleen E.; Danielson, Michael E.; Michel, Kyle S.; Nelson, Mariana; Graff, Jeremy R.; Patchen, Myra L.; Bose, Nandita	Imprime PGG-Mediated Anti-Cancer Immune Activation Requires Immune Complex Formation	PLOS ONE	2016	Imprime PGG (Imprime), an intravenously-administered, soluble beta-glucan, has shown compelling efficacy in multiple phase 2 clinical trials with tumor targeting or anti-angiogenic antibodies. Mechanistically, Imprime acts as pathogen-associated molecular pattern (PAMP) directly activating innate immune effector cells, triggering a coordinated anti-cancer immune response. Herein, using whole bloo…
75	[Anonymous]	4th International One Health Congress & 6th Biennial Congress of the International Association for Ecology and Health, Melbourne, Australia, December 3-7, 2016 Abstracts	ECOHEALTH	2016
76	Ma Wenjun; Lin Hualiang; Tao, Liu; Xiao Jianpeng; Yuan, Luo; Huang Cunrui; Liu Qiyong; Chu, Cordia; Zeng Weilin; Hu Mengjue; Gao Xuejie; Keralis, Jessica M.; Onyango, Esther; Opitz-Stapleton, Sarah; Nadin, Rebecca	HUMAN HEALTH, WELL-BEING AND CLIMATE CHANGE IN CHINA	CLIMATE RISK AND RESILIENCE IN CHINA	2016
77	Shi, Yuan; Liu, Xu; Kok, Suet-Yheng; Rajarethinam, Jayanthi; Liang, Shaohong; Yap, Grace; Chong, Chee-Seng; Lee, Kim-Sung; Tan, Sharon S. Y.; Chin, Christopher Kuan Yew; Lo, Andrew; Kong, Waiming; Ng, Lee Ching; Cook, Alex R.	Three-Month Real-Time Dengue Forecast Models: An Early Warning System for Outbreak Alerts and Policy Decision Support in Singapore	ENVIRONMENTAL HEALTH PERSPECTIVES	2016	Background: With its tropical rainforest climate, rapid urbanization, and changing demography and ecology, Singapore experiences endemic dengue; the last large outbreak in 2013 culminated in 22,170 cases. In the absence of a vaccine on the market, vector control is the key approach for prevention.Objectives: We sought to forecast the evolution of dengue epidemics in Singapore to provide early war…
78	Mondal, Dinesh; Das, Murari Lal; Kumar, Vijay; Huda, M. Mamun; Das, Pradeep; Ghosh, Debashis; Priyanka, Jyoti; Matlashewski, Greg; Kroeger, Axel; Upfill-Brown, Alexander; Chowdhury, Rajib	Efficacy, Safety and Cost of Insecticide Treated Wall Lining, Insecticide Treated Bed Nets and Indoor Wall Wash with Lime for Visceral Leishmaniasis Vector Control in the Indian Sub-continent: A Multi-country Cluster Randomized Controlled Trial	PLOS NEGLECTED TROPICAL DISEASES	2016	BackgroundWe investigated the efficacy, safety and cost of lime wash of household walls plus treatment of sand fly breeding places with bleach (i.e. environmental management or EM), insecticide impregnated durable wall lining (DWL), and bed net impregnation with slow release insecticide (ITN) for sand fly control in the Indian sub-continent.MethodsThis multi-country cluster randomized controlled …
79	Acharya, Bipin Kumar; Cao, ChunXiang; Lakes, Tobia; Chen, Wei; Naeem, Shahid	Spatiotemporal analysis of dengue fever in Nepal from 2010 to 2014	BMC PUBLIC HEALTH	2016	Background: Due to recent emergence, dengue is becoming one of the major public health problems in Nepal. The numbers of reported dengue cases in general and the area with reported dengue cases are both continuously increasing in recent years. However, spatiotemporal patterns and clusters of dengue have not been investigated yet. This study aims to fill this gap by analyzing spatiotemporal patter…
80	Todd, Catherine S.; Mansoor, Ghulam Farooq; Buhler, Cyril; Rahimi, Habiburrahman; Zekria, Rohullah; Fernandez, Stefan; Mikhail, Amy F. W.; Scott, Paul T.; Yingst, Samuel L.	Prevalence of Zoonotic and Vector-Borne Infections Among Afghan National Army Recruits in Afghanistan	VECTOR-BORNE AND ZOONOTIC DISEASES	2016	Objective: To measure prevalence of prior/current Plasmodium vivax and Plasmodium falciparum (PV and PF), Brucella spp. (BR), dengue virus (DENV), Leishmania donovani (visceral leishmaniasis; VL), and Crimean-Congo hemorrhagic fever (CCHF) virus exposure among Afghan National Army (ANA) recruits.Methods: Randomly chosen, nationally representative serum samples from consenting men aged 18-40 years…
81	Subedi, Dinesh; Taylor-Robinson, Andrew W.	Epidemiology of dengue in Nepal: History of incidence, current prevalence and strategies for future control	JOURNAL OF VECTOR BORNE DISEASES	2016	Dengue is now established as one of the most important arboviral infections. As the epidemic continues unabated globally, this Aedes mosquito-transmitted pathogen is considered a major re-emerging tropical disease and significant public health concern. Four well-established distinct serotypes of dengue virus, with a fifth one recently proposed, are responsible for causing a spectrum of clinical s…
82	Kalra, Varun; Ahmad, Sohaib; Shrivastava, Vikas; Mittal, Garima	Quantitative and volume, conductivity and scatter changes in leucocytes of patients with acute undifferentiated febrile illness: a pilot study	TRANSACTIONS OF THE ROYAL SOCIETY OF TROPICAL MEDICINE AND HYGIENE	2016	Background: A single diagnostic test for acute undifferentiated febrile illnesses (AUFI) is elusive. This pilot study was undertaken on the premise that leucocytes, being the main cells of defence, undergo quantitative, structural and functional changes in AUFI. We evaluated the potential of volume, conductivity and scatter (VCS) parameters of leucocytes, generated with the haemogram report by th…
83	Masand, Rupesh; Yadav, Ritesh; Purohit, Alok; Tomar, Balvir Singh	Scrub typhus in rural Rajasthan and a review of other Indian studies	PAEDIATRICS AND INTERNATIONAL CHILD HEALTH	2016	Background: Scrub typhus is an acute febrile illness which has been reported from various parts of India with Rajasthan recently joining the list of affected states.Aim: To report a series of paediatric scrub typhus cases from rural Rajasthan.Study design: Retrospective review of children with scrub typhus admitted to the wards and paediatric intensive care unit (PICU) of a tertiary-care hospital…
84	Shrestha, Rojina; Pant, Narayan Dutt; Ganga, G. C.; Thapa, Srinivas; Neupane, Biswas; Shah, Yogendra; Gautam, Ishan; Pandey, Basu Dev	Serological and Entomological Study of Dengue in Dang and Chitwan Districts of Nepal	PLOS ONE	2016	A descriptive cross-sectional study was carried out among 264 suspected dengue patients in two districts (Dang and Chitwan) of Nepal from June 2013 to November 2013. The anti-dengue IgM positivity was found to be (51/264) 19.31% by capture ELISA, of which 21 (41.2%) were male and 30 (58.8%) were female. Symptoms of seropositive cases were fever, anorexia, nausea, headache, retro-orbital pain, ski…
85	Ahmad, S.; Dhar, M.; Mittal, G.; Bhat, N. K.; Shirazi, N.; Kalra, V.; Sati, H. C.; Gupta, V.	A comparative hospital-based observational study of mono- and co-infections of malaria, dengue virus and scrub typhus causing acute undifferentiated fever	EUROPEAN JOURNAL OF CLINICAL MICROBIOLOGY & INFECTIOUS DISEASES	2016	Positive serology for dengue and/or scrub typhus infection with/without positive malarial smear (designated as mixed or co-infection) is being increasingly observed during epidemics of acute undifferentiated febrile illnesses (AUFIs). We planned to study the clinical and biochemical spectrum of co-infections with Plasmodium sp., dengue virus and scrub typhus and compare these with mono-infection …
86	Gupta, Birendra Prasad; Adhikari, Anurag; Rauniyar, Ramanuj; Kurmi, Roshan; Upadhya, Bishnu Prasad; Jha, Bimlesh Kumar; Pandey, Basudev; Das Manandhar, Krishna	Dengue virus infection in a French traveller to the hilly region of Nepal in 2015: a case report.	Journal of medical case reports	2016	BACKGROUND: Dengue viral infections are known to pose a significant risk during travel to tropical regions, but it is surprising to find dengue transmission in the hilly region of Nepal, which is over 1800mtr above sea level.CASE PRESENTATION: A 43-year-old Caucasian female traveler from France presented with fever and abdominal pain following a diarrheal illness while visiting the central hilly …
87	Canavati, Sara E.; Lawford, Harriet L. S.; Fatunmbi, Bayo S.; Lek, Dysoley; Top-Samphor, Narann; Leang, Rithea; Dondorp, Arjen M.; Huy, Rekol; Kazadi, Walter M.	Establishing research priorities for malaria elimination in the context of the emergency response to artemisinin resistance framework-the Cambodian approach	MALARIA JOURNAL	2016	Background: Countries of the greater Mekong subregion have made a transition from malaria control to an aim for falciparum and vivax malaria elimination. The elimination of falciparum malaria will have to be achieved against a background of increasing artemisinin and multi-drug resistance. This ambitious goal requires an operational research (OR) agenda that addresses the dynamic challenges encou…
88	Dar, Talib Hussain; Ramalingam, Natarajan; Jayakumar, Shanumuganathan; Purusothaman, Jambulingam	Mosquitoes (Diptera: Culicidae) of Jammu division of Jammu and Kashmir State, India, with new records.	Journal of Entomology and Zoology Studies	2016	Mosquito borne diseases, malaria and dengue are found in Jammu division of Jammu and Kashmir State. The information available on mosquito fauna occurring in Jammu division of Jammu and Kashmir dates back to 1983. Towards generating information on the current mosquito species diversity in the region, mosquito faunistic surveys were conducted from 2012 to 2015. Forty one species of 11 genera and 12…
89	Zangmo, Sangay; Klungthong, Chonticha; Chinnawirotpisan, Piyawan; Tantimavanich, Srisurang; Kosoltanapiwat, Nathamon; Thaisomboonsuk, Butsaya; Phuntsho, Kelzang; Wangchuk, Sonam; Yoon, In-Kyu; Fernandez, Stefan	Epidemiological and Molecular Characterization of Dengue Virus Circulating in Bhutan, 2013-2014	PLOS NEGLECTED TROPICAL DISEASES	2015	Dengue is one of the most significant public health problems in tropical and subtropical countries, and is increasingly being detected in traditionally non-endemic areas. In Bhutan, dengue virus (DENV) has only recently been detected and limited information is available. In this study, we analyzed the epidemiological and molecular characteristics of DENV in two southern districts in Bhutan from 2…
90	Dhimal, Meghnath; Gautam, Ishan; Joshi, Hari Datt; O'Hara, Robert B.; Ahrens, Bodo; Kuch, Ulrich	Risk Factors for the Presence of Chikungunya and Dengue Vectors (Aedes aegypti and Aedes albopictus), Their Altitudinal Distribution and Climatic Determinants of Their Abundance in Central Nepal	PLOS NEGLECTED TROPICAL DISEASES	2015	BackgroundThe presence of the recently introduced primary dengue virus vector mosquito Aedes aegypti in Nepal, in association with the likely indigenous secondary vector Aedes albopictus, raises public health concerns. Chikungunya fever cases have also been reported in Nepal, and the virus causing this disease is also transmitted by these mosquito species. Here we report the results of a study on…
91	Banerjee, Soumyajit; Mohan, Sushree; Saha, Nabaneeta; Mohanty, Siba Prasad; Saha, Goutam K.; Aditya, Gautam	Pupal productivity & nutrient reserves of Aedes mosquitoes breeding in sewage drains & other habitats of Kolkata, India: implications for habitat expansion & vector management	INDIAN JOURNAL OF MEDICAL RESEARCH	2015	Background & objectives: The quality of breeding sites is reflected through the pupal productivity and the life history traits of Aedes mosquitoes. Using nutrient reserves and pupal productivity of Aedes as indicators, the larval habitats including sewage drains were characterized to highlight the habitat expansion and vector management.Methods: The pupae and adults collected from the containers …
92	Dutta, Prafulla; Khan, Siraj Ahmed; Chetry, Sumi; Dev, Vas; Sarmah, Chandra Kanta; Mahanta, Jagadish	First evidence of dengue virus infection in wild caught mosquitoes during an outbreak in Assam, Northeast India	JOURNAL OF VECTOR BORNE DISEASES	2015	Background & objectives: Dengue is one of the major public health problems worldwide, transmitted mainly by Aedes aegypti and Ae. albopictus mosquitoes. Rapid urbanisation and industrialisation have led to an increase in vector population in Northeastern states of India. In 2013, Guwahati, the capital city of Assam, India experienced an outbreak of dengue. This study was undertaken with an object…
93	Yadav, Kamlesh K.; Bora, Ajitabh; Datta, Sibnarayan; Chandel, Kshitij; Gogoi, Hemant K.; Prasad, G. B. K. S.; Veer, Vijay	Molecular characterization of midgut microbiota of Aedes albopictus and Aedes aegypti from Arunachal Pradesh, India	PARASITES & VECTORS	2015	Background: Microbiota inhabiting midguts of mosquitoes play a key role in the host - parasite interaction and enhance vectorial capacity of viral diseases like dengue and chikungunya fevers. Mosquito midgut is considered to be an important site for host-pathogen interaction and pathogen survival is thought to be an outcome of this interaction. In the present study we examined the bacterial commu…
94	Lei, Wenwen; Guo, Xiaofang; Fu, Shihong; Feng, Yun; Nie, Kai; Song, Jingdong; Li, Yang; Ma, Xuejun; Liang, Guodong; Zhou, Hongning	Isolation of Tibet orbivirus, TIBOV, from Culicoides Collected in Yunnan, China	PLOS ONE	2015	We isolated a novel virus strain (YN12246) from Culicoides spp. specimens collected at the China-Laos-Myanmar border in southern Yunnan Province. This virus had a cytopathic effect (CPE) on both insect cells (C6/36) and mammalian cells (BHK-21). Electron microscopy revealed the structure of the virions to be spherical with a diameter of 75 nm. Polyacrylamide gel analysis demonstrated that the vir…
95	Dhimal, Meghnath; Ahrens, Bodo; Kuch, Ulrich	Climate Change and Spatiotemporal Distributions of Vector-Borne Diseases in Nepal - A Systematic Synthesis of Literature	PLOS ONE	2015	BackgroundDespite its largely mountainous terrain for which this Himalayan country is a popular tourist destination, Nepal is now endemic for five major vector-borne diseases (VBDs), namely malaria, lymphatic filariasis, Japanese encephalitis, visceral leishmaniasis and dengue fever. There is increasing evidence about the impacts of climate change on VBDs especially in tropical highlands and temp…
96	Banerjee, Soumyajit; Aditya, Gautam; Saha, Goutam K.	Household Wastes as Larval Habitats of Dengue Vectors: Comparison between Urban and Rural Areas of Kolkata, India	PLOS ONE	2015	Porcelain and plastic materials constitute bulk of household wastes. Owing to resistibility and slow degradability that accounts for higher residence time, these materials qualify as potential hazardous wastes. Retention of water permits these wastes to form a congenial biotope for the breeding of different vector mosquitoes. Thus porcelain and plastic wastes pose a risk from public health viewpo…
97	Sajo, M. V.; Song, S. B.; Bajgai, J.; Kim, Y. J.; Kim, P. S.; Ahn, D. W.; Khanal, N. K.; Lee, K. J.	Applicability of citronella oil (Cymbopogon winteratus) for the prevention of mosquito-borne diseases in the rural area of Tikapur, far-western Nepal	RURAL AND REMOTE HEALTH	2015	Introduction: Mosquito-borne diseases are a serious global problem, particularly in tropical and sub-tropical countries such as Nepal. Citronella oil is a natural mosquito repellent as well as a local fragrance in Nepal, which is accessible at very low cost because citronella plants are widely cultivated in rural areas of the Terai belt in Nepal. This study was conducted using a real-life randomi…
98	Dev, V; Mahanta, N.; Baruah, B. K.	Dengue, an emerging arboviral infection in Assam, northeast India	TROPICAL BIOMEDICINE	2015	Dengue is emerging as major public health concern in northeast India and spreading with increased morbidity. Most cases were recorded in Guwahati metropolitan city of the state of Assam during post-monsoon months (September-December). These comprised all age groups of both sexes with significantly higher incidence of cases in adult males aged 2660 years.
99	Dhimal, M; Gautam, I; Baral, G; Pandey, B; Karki, K B	Zika Virus: Yet Another Emerging Threat to Nepal.	Journal of Nepal Health Research Council	2015	Zika virus (ZIKV) is a flavivirus with single stranded RNA related to yellow fever, dengue, West Nile, and Japanese encephalitis viruses and is transmitted by Aedes mosquitoes primarily by Aedes aegipti which is widely distributed in Nepal. ZIKV was first identified incidentally in Rhesus monkey in Uganda in 1947 and human infection in 1952; and by now outbreaks of ZIKV disease have been recorded…
100	Gupta, Birendra Prasad; Singh, Sneha; Kurmi, Roshan; Malla, Rajani; Sreekumar, Easwaran; Das Manandhar, Krishna	Re-emergence of dengue virus serotype 2 strains in the 2013 outbreak in Nepal	INDIAN JOURNAL OF MEDICAL RESEARCH	2015	Background & objectives: Epidemiological interventions and mosquito control are the available measures for dengue control. The former approach uses serotype and genetic information on the circulating virus strains. Dengue has been frequently reported from Nepal, but this information is mostly lacking. The present study was done to generate a comprehensive clinical and virological picture of a den…
101	Sharma, Pankaj; Mittal, Veena; Chhabra, Mala; Kumari, Roop; Singh, Priyanka; Bhattacharya, Dipesh; Venkatesh, Srinivas; Rai, Arvind	Molecular characterization of DENV-3 circulating during the post-monsoon period of 2013-14 in Delhi, India	VIROLOGICA SINICA	2015
102	Fan, Yi-Chin; Chiu, Hsien-Chung; Chen, Li-Kuang; Chang, Gwong-Jen J.; Chiou, Shyan-Song	Formalin Inactivation of Japanese Encephalitis Virus Vaccine Alters the Antigenicity and Immunogenicity of a Neutralization Epitope in Envelope Protein Domain III	PLoS Neglected Tropical Diseases	2015	Formalin-inactivated Japanese encephalitis virus (JEV) vaccines are widely available, but the effects of formalin inactivation on the antigenic structure of JEV and the profile of antibodies elicited after vaccination are not well understood. We used a panel of monoclonal antibodies (MAbs) to map the antigenic structure of live JEV virus, untreated control virus (UCV), formalin-inactivated commer…
103	Pandey, Basu Dev; Pandey, Kishor; Neupane, Biswas; Shah, Yogendra; Adhikary, Krishna P.; Gautam, Ishan; Hagge, Deanna A.; Morita, Kouichi	Persistent dengue emergence: the 7 years surrounding the 2010 epidemic in Nepal	TRANSACTIONS OF THE ROYAL SOCIETY OF TROPICAL MEDICINE AND HYGIENE	2015	Background: Dengue fever (DF) is an emerging public health problem in Nepal, and yet neither the magnitude of the DF burden or its epidemiological trends are well understood.Methods: We conducted a sero-epidemiological, seasonal trend and demographic analysis of the trends in DF in the Terai region of Nepal, from 2007 to 2013. In that period, 2002 serum samples were collected from febrile patient…
104	Pandey, Basu Dev; Neupane, Biswas; Pandey, Kishor; Tun, Mya Myat Ngwe; Morita, Kouichi	Detection of Chikungunya Virus in Nepal	AMERICAN JOURNAL OF TROPICAL MEDICINE AND HYGIENE	2015	Chikungunya virus (CHIKV) is an emerging alpha viral disease and a public health problem in South Asia including Nepal in recent years. In this study, sera were collected from patients presenting with fever, headache, muscular pain, fatigue, and joint pain of both upper and lower extremities. A total of 169 serum samples were tested for CHIKV and dengue virus (DENV) by using Immunoglobulin M (IgM…
105	Nouhin, Janin; Barennes, Hubert; Madec, Yoann; Prak, Sophearot; Hou, Serey Vannak; Kerleguer, Alexandra; Kim, Saorin; Pean, Polidy; Rouet, Francois	Low frequency of acute hepatitis E virus (HEV) infections but high past HEV exposure in subjects from Cambodia with mild liver enzyme elevations, unexplained fever or immunodeficiency due to HIV-1 infection	JOURNAL OF CLINICAL VIROLOGY	2015	Background: In Cambodia, previous studies conducted on hepatitis E virus (HEV) infection are scant, sometimes old, and showed inconsistent results. Moreover, there is no data about HEV infection in Cambodian HIV-1-infected patients.Objectives: To assess the occurrence of acute HEV infections and the level of past HEV exposure in one Mekong country.Study design: Using anti-HEV IgM and HEV RNA dete…
106	Dev, V; Sharma, V P; Barman, K	Mosquito-borne diseases in Assam, north-east India: current status and key challenges.	WHO South-East Asia journal of public health	2015	Mosquito-borne diseases, including malaria, Japanese encephalitis (JE), lymphatic filariasis and dengue, are major public health concerns in the north-eastern state of Assam, deterring equitable socioeconomic and industrial development. Among these, malaria and JE are the predominant infections and are spread across the state. The incidence of malaria is, however, gradually receding, with a consi…
107	Singh, Sneha; Gupta, Birendra P.; Manakkadan, Anoop; Das Manandhar, Krishna; Sreekumar, Easwaran	Phylogenetic study reveals co-circulation of Asian II and Cosmopolitan genotypes of Dengue virus serotype 2 in Nepal during 2013	INFECTION GENETICS AND EVOLUTION	2015	The re-emergence of dengue virus in Nepal and the recent widespread disease epidemics of unprecedented magnitude have raised a great public health concern. There are very few reports on Dengue virus (DENV) strains circulating in the country, especially at the molecular phylogenetics level. In this study, clinical samples from an outbreak in Nepal in 2013, which were positive for DENV serotype 2, …
108	Albulescu, Irina C.; van Hoolwerff, Marcella; Wolters, Laura A.; Bottaro, Elisabetta; Nastruzzi, Claudio; Yang, Shih Chi; Tsay, Shwu-Chen; Hwu, Jih Ru; Snijder, Eric J.; van Hemert, Martijn J.	Suramin inhibits chikungunya virus replication through multiple mechanisms	ANTIVIRAL RESEARCH	2015	Chikungunya virus (CHIKV) is a mosquito-borne alphavirus that causes severe and often persistent arthritis. In recent years, millions of people have been infected with this virus for which registered antivirals are still lacking. Using our recently established in vitro assay, we discovered that the approved anti-parasitic drug suramin inhibits CHIN RNA synthesis (IC50 of similar to 5 mu M). The c…
109	Datta, Sibnarayan; Gopalakrishnan, Reji; Chatterjee, Soumya; Veer, Vijay	Phylogenetic Characterization of a Novel Insect-Specific Flavivirus Detected in a Culex Pool, Collected from Assam, India	INTERVIROLOGY	2015	Objective: We report the phylogenetic characterization of a unique flavivirus sequence detected in a wild Culex tritaeniorhynchus mosquito pool, collected from the northeast Indian state of Assam. Methods: DNA and RNA were extracted from field-collected mosquito pools. Extracts were subjected to PCR and reverse transcriptase PCR amplification using universal and type-specific primers for direct d…
110	Mondal, Ritwik; Devi, Pemola N.; Jauhari, R.K.	Bacterial characterization in natural breeding habitats of Aedes mosquitoes and their role on ovipositional response.	International Journal of Mosquito Research	2015	Aedes aegypti and Aedes albopictus play a major role in transmitting dengue, one of the most important resurging mosquito-borne diseases. Aedes are known for ovipositional attractants using bacterial cues and hence can be studied at grass root level to find out the association determining their role in ovipositional attractants. Water samples were collected from different natural breeding sites o…
111	Khan, Siraj Ahmed; Dutta, Prafulla; Topno, Rashmee; Borah, Jani; Chowdhury, Purvita; Mahanta, Jagadish	Chikungunya outbreak in Garo Hills, Meghalaya: An epidemiological perspective	INDIAN JOURNAL OF MEDICAL RESEARCH	2015	Background &objectives: Chikungunya (CHIK) fever is a mosquito-borne disease caused by chikungunya virus (CHIKV). Chikungunya infection was first reported from India in 1963 from Kolkata. We report the serological and molecular evidence of an outbreak of chikungunya in northeast India that occurred in Tura, a hilly and forested terrain in Garo Hills district of Meghalaya.Methods: Blood samples (3…
112	Mondal, Ritwik; Devi, N. Pemola; Jauhari, R. K.	Landmark-based geometric morphometric analysis of wing shape among certain species of Aedes mosquitoes in District Dehradun (Uttarakhand), India	JOURNAL OF VECTOR BORNE DISEASES	2015	Background & objectives: Insect wing morphology has been used in many studies to describe variations among species and populations using traditional morphometrics, and more recently geometric morphometrics. A landmark-based geometric morphometric analysis of the wings of three species of Aedes (Diptera: Culicidae), viz. Ae. aegypti, Ae. albopictus and Ae. pseudotaeniatus, at District Dehradun was…
113	Chattopadhyay, Pronobesh; Dhiman, Sunil; Borah, Somi; Rabha, Bipul; Chaurasia, Aashwin Kumar; Veer, Vijay	Essential oil based polymeric patch development and evaluating its repellent activity against mosquitoes	ACTA TROPICA	2015	Essential oil based insect repellents are environment friendly and provide dependable personal protection against the bites of mosquitoes and other blood-sucking insects. In the present study, optimized mixture of three essential oils was embedded into the ethylcellulose (EC) and polyvinylpyrrolidone (PVP K-30) polymers to develop essential oils based patch type mosquito repellent formulation. Th…
114	Kushwah, R. B. S.; Mallick, P. K.; Ravikumar, H.; Dev, V.; Kapoor, N.; Adak, T.; Singh, O. P.	Status of DDT and pyrethroid resistance in Indian Aedes albopictus and absence of knockdown resistance (kdr) mutation	JOURNAL OF VECTOR BORNE DISEASES	2015	Background & objectives: Aedes albopictus is one of the vectors for dengue and chikungunya and emergence of pyrethroid resistance in this species could be of a major concern in controlling the vector. This study reports insecticide susceptibility status of Ae. albopictus to DDT and pyrethroids in some Indian populations and status of presence of knockdown resistance (kdr) mutations.Methods: Three…
115	Gromowski, Gregory D.; Firestone, Cai-Yen; Whitehead, Stephen S.	Genetic Determinants of Japanese Encephalitis Virus Vaccine Strain SA14-14-2 That Govern Attenuation of Virulence in Mice	JOURNAL OF VIROLOGY	2015	The safety and efficacy of the live-attenuated Japanese encephalitis virus (JEV) SA14-14-2 vaccine are attributed to mutations that accumulated in the viral genome during its derivation. However, little is known about the contribution that is made by most of these mutations to virulence attenuation and vaccine immunogenicity. Here, we generated recombinant JEV (rJEV) strains containing JEV SA14-1…
116	Stappen, Iris; Wanner, Juergen; Tabanca, Nurhayat; Wedge, David E.; Ali, Abbas; Kaul, Vijay K.; Lal, Brij; Jaitak, Vikas; Gochev, Velizar K.; Schmidt, Erich; Jirovetz, Leopold	Chemical Composition and Biological Activity of Essential Oils of Dracocephalum heterophyllum and Hyssopus officinalis from Western Himalaya	NATURAL PRODUCT COMMUNICATIONS	2015	The essential oils of two representatives of the Lamiaceae, Dracocephalum heterophyllum Benth. and Hyssopus officinalis L., are described for their antifungal, antibacterial, larvicidal and inect biting deterrent activities. Additionally, the chemical compositions of the essential oils, analyzed by simultaneous GC-MS and GC-FID, and odor descriptions are given. The main components of H. officinal…
117	Yadav, Kavita; Rabha, Bipul; Dhiman, Sunil; Veer, Vijay	Multi-insecticide susceptibility evaluation of dengue vectors Stegomyia albopicta and St. aegypti in Assam, India	PARASITES & VECTORS	2015	Background: Dengue is rapidly expanding mosquito-borne viral infection globally facing operational challenges due to insecticide resistance in dengue vectors. We have studied the susceptibility status of potential dengue vectors St. albopicta and St. aegypti to the commonly used insecticides.Methods: Stegomyia larval bioassays were carried out to determine LC10, LC50 and LC99 values and resistanc…
118	Ramyasree, A.; Kalawat, U.; Rani, N. D.; Chaudhury, A.	Seroprevalence of Scrub typhus at a tertiary care hospital in Andhra Pradesh	INDIAN JOURNAL OF MEDICAL MICROBIOLOGY	2015	Introduction: Scrub typhus is a rickettsial infection which is caused by Orientia tsutsugamushi and transmitted by the bite of the chigger of a mite. Delay in diagnosis can be fatal otherwise the treatment is simple, doxycycline being the drug of choice. Indirect immunoflurescence is considered gold standard but it is not used in India as it is costly and also not available. There is need for rap…
119	Arshad, Abdul Rehman	Thrombocytopenia in Malaria: Can Platelet Counts Differentiate Malaria from Other Infections?	JCPSP-JOURNAL OF THE COLLEGE OF PHYSICIANS AND SURGEONS PAKISTAN	2015	Objective: To determine the accuracy of thrombocytopenia as a diagnostic marker for malaria.Study Design: Cross-sectional study.Place and Duration of Study: Department of Medicine, 1 Mountain Medical Battalion (Bagh, Azad Kashmir) from July to September 2013.Methodology: Adult patients presenting with a short history of fever without any localizing symptoms or signs were included. Exclusion crite…
120	Khan, Inamullah; Hussain, Azhar; Khan, Anwar; Khan, Muhamivid Ajmal	SURVEILLANCE OF AEDES MOSQUITO IN SWABI AND HARIPUR DISTRICTS OF KHYBER PAKHTUNKHWA, PAKISTAN	Proceedings of Pakistan Congress of Zoology	2015	Dengue has caused much havoc in Pakistan in the recent years. The disease is now spreading from Southern part of Pakistan to the Northern areas. Vector surveillance studies including key breeding containers and ovitraping is needed to understand vector biology. The present study was carried out to examine oviposition preference of Aedes mosquitoes and key breeding containers in four villages each…
121	Dhimal, Meghnath; Aryal, Krishna Kumar; Dhimal, Mandira Lamichhane; Gautam, Ishan; Singh, Shanker Pratap; Bhusal, Chop Lal; Kuch, Ulrich	Knowledge, Attitude and Practice Regarding Dengue Fever among the Healthy Population of Highland and Lowland Communities in Central Nepal	PLOS ONE	2014	Background: Dengue fever (DF) is the most rapidly spreading mosquito-borne viral disease in the world. In this decade it has expanded to new countries and from urban to rural areas. Nepal was regarded DF free until 2004. Since then dengue virus (DENV) has rapidly expanded its range even in mountain regions of Nepal, and major outbreaks occurred in 2006 and 2010. However, no data on the local know…
122	Dhimal, Meghnath; Gautam, Ishan; Kress, Aljoscha; Mueller, Ruth; Kuch, Ulrich	Spatio-Temporal Distribution of Dengue and Lymphatic Filariasis Vectors along an Altitudinal Transect in Central Nepal	PLOS NEGLECTED TROPICAL DISEASES	2014	Background: Rapidly increasing temperatures in the mountain region of Nepal and recent reports of dengue fever and lymphatic filariasis cases from mountainous areas of central Nepal prompted us to study the spatio-temporal distribution of the vectors of these two diseases along an altitudinal transect in central Nepal.Methodology/Principal Findings: We conducted a longitudinal study in four disti…
123	Tarantola, Arnaud; Goutard, Flavie; Newton, Paul; de Lamballerie, Xavier; Lortholary, Olivier; Cappelle, Julien; Buchy, Philippe	Estimating the Burden of Japanese Encephalitis Virus and Other Encephalitides in Countries of the Mekong Region	PLOS NEGLECTED TROPICAL DISEASES	2014	Diverse aetiologies of viral and bacterial encephalitis are widely recognized as significant yet neglected public health issues in the Mekong region. A robust analysis of the corresponding health burden is lacking. We retrieved 75 articles on encephalitis in the region published in English or in French from 1965 through 2011. Review of available data demonstrated that they are sparse and often de…
124	Mohan, Sushree; Banerjee, Soumyajit; Mohanty, Siba Prasad; Saha, Goutam K.; Aditya, Gautam	ASSESSMENT OF PUPAL PRODUCTIVITY OF AEDES AND CO-OCCURRING MOSQUITOES IN KOLKATA, INDIA	SOUTHEAST ASIAN JOURNAL OF TROPICAL MEDICINE AND PUBLIC HEALTH	2014	Monitoring of dengue vectors provide baseline information about the abundance and subsequent management strategy. An appraisal of mosquito abundance using dengue vectors as focal species was made in respect to Kolkata, India as geographical area. The data on immature abundance in the container larval habitats viz, earthen, porcelain and plastic materials were subjected to three-way factorial ANOV…
125	Yu Jing; Shi Qing-ming; Chen Mao-mao; Zhang Fu-qiang; Zheng Ying; Hu Xiao-bing; Hu Ting-song; Guo Ping; Gu Liang-qi; Li Ming; He Biao; Wang Mao-ji; Fan Quan-shui	Composition and distribution of mosquitoes at the camp in Chayu county of Tibet, China.	Zhongguo Meijieshengwuxue Ji Kongzhi Zazhi	2014	Objective To investigate the spatial distribution and species composition of indoor and outdoor mosquito communities at the camp in Chayu county of Tibet, China. Methods CO2 light traps and human. baited mosquito nets were used to sample the mosquitoes at the outdoor courtyard, around the animal pens, and in the forest. Captured mosquitoes were classified and counted, and the obtained data were s…
126	Dev, V; Khound, K; Tewari, G G	Dengue vectors in urban and suburban Assam, India: entomological observations.	WHO South-East Asia journal of public health	2014	BACKGROUND: Dengue is rapidly becoming established in north-east India and spreading, on account of rapid urbanization and population movement, with reported morbidity and attributable death cases. This study aims to determine the seasonal abundance of Aedes (Stegomyia) albopictus and Aedes (Stegomyia) aegypti in Guwahati metropolis and suburban settlements; to characterize the breeding resources…
127	Neupane, Biswas; Rijal, Komal Raj; Banjara, Megha Raj; Pandey, Basu Dev	Knowledge and prevention measures against dengue in southern Nepal	Journal of Coastal Life Medicine	2014	Objective: To ascertain the knowledge and prevention measures against dengue among selected adult population in southern Nepal.Methods: A cross sectional study was conducted in Rapti Zonal Hospital, Dang and Bharatpur Hospital, Chitwan during August November, 2011. A total of 212 patients were interviewed regarding their knowledge and practices about dengue fever. Serum samples were collected and…
128	Dhimal, Meghnath; Ahrens, Bodo; Kuch, Ulrich	Species composition, seasonal occurrence, habitat preference and altitudinal distribution of malaria and other disease vectors in eastern Nepal	PARASITES & VECTORS	2014	Background: It is increasingly recognized that climate change can alter the geographical distribution of vector-borne diseases (VBDs) with shifts of disease vectors to higher altitudes and latitudes. In particular, an increasing risk of malaria and dengue fever epidemics in tropical highlands and temperate regions has been predicted in different climate change scenarios. The aim of this paper is …
129	Bhagat, R.C.	AN UPDATE ON INVENTORY AND BIODIVERSITY OF MOSQUITO-FAUNA (DIPTERA: INSECTA) OF JAMMU, KASHMIR AND LADAKH HIMALAYA, INDIA.	CIBTech Journal of Zoology	2014	This paper deals with 44 species of mosquitoes, under 8 genera and 12 sub-genera, occurring in diverse localities of Jammu, Kashmir and Ladakh Himalayan regions. These species belong to two main subfamilies of family Culicidae, viz. Anophelinae and Culicinae. The culicine taxa accounts for 56.81% and anopheline taxa as 43.18% of the total mosquito-fauna of J & K State The Kashmir Province has sho…
130	Li Ming Hua; Fu Shi Hong; Chen Wei Xin; Wang Huan Yu; Cao Yu Xi; Liang Guo Dong	Molecular Characterization of Full-length Genome of Japanese Encephalitis Virus Genotype V Isolated from Tibet, China	BIOMEDICAL AND ENVIRONMENTAL SCIENCES	2014	Objective To determine the molecular characterization of full-length genome of Japanese encephalitis virus (JEV) genotype V.Methods The full-length nucleotide sequences of JEV strains isolated from different locations and sources were used in sequence and phylogenetic analysis.Results The full-length genome of genotypes V JEV, XZ0934, and Muar strain were composed of 10 983 and 10 988 nucleotides…
131	Das, Momi; Gopalakrishnan, Reji; Kumar, Dharmendra; Gayan, Jyotsna; Baruah, Indra; Veer, Vijay; Dutta, Prafulla	Spatiotemporal distribution of dengue vectors & identification of high risk zones in district Sonitpur, Assam, India	INDIAN JOURNAL OF MEDICAL RESEARCH	2014	Background objectives: Dengue is an arboviral disease of public health importance in many parts of India and recently many cases have been reported from northeastern India. Aedes mosquitoes, which are the vectors of dengue, are widely prevalent in the region. A study was initiated in Sonitpur district of Assam to understand the spatiotemporal distribution and seasonal prevalence of dengue vectors…
132	Mariappan, T.; Samuel, P. Philip; Thenmozhi, V.; Paramasivan, R.; Sharma, Puran Kumar; Biswas, Asit Kumar; Tyagi, B. K.	Entomological investigations into an epidemic of Japanese encephalitis (JE) in northern districts of West Bengal, India (2011-2012)	INDIAN JOURNAL OF MEDICAL RESEARCH	2014	Background & objectives: Japanese encephalitis (JE) is one of the most important arboviral diseases of human beings with outbreaks in many parts of Southeast Asia including India. We present the entomological findings of an outbreak occurred in northern part of West Bengal during 2011-2012 with special emphasis on the role of JE vectors in different seasons.Methods: Adult mosquito collections wer…
133	Hasan, Zahra; Atkinson, Barry; Jamil, Bushra; Samreen, Azra; Altaf, Lamia; Hewson, Roger	Short Report: Diagnostic Testing for Hemorrhagic Fevers in Pakistan: 2007-2013	AMERICAN JOURNAL OF TROPICAL MEDICINE AND HYGIENE	2014	Crimean Congo hemorrhagic fever virus (CCHFV) and dengue virus (DENV) are endemic to Pakistan. Patients presenting with symptoms of fever, bleeding, and rash cannot be distinguished without appropriate testing. We report data on 354 samples tested for CCHFV at The Aga Khan University Hospital in Pakistan between 2007 and 2013. All samples were tested for the presence of CCHFV RNA. Some samples we…
134	Dhimal, Meghnath	Knowledge, Attitude and Practice Regarding Dengue Fever among the Healthy Population of Highland and Lowland Communities in Central Nepal (vol 9, e102028, 2014)	PLOS ONE	2014
135	Das, Momi; Dutta, Prafulla	Status of insecticide resistance and detoxifying enzyme activity of Aedes albopictus population in Sonitpur district of Assam, India.	International Journal of Mosquito Research	2014	Sonitpur district, Assam (India) is well known for malaria incidence since many years. The extensive use of insecticides for the control of malaria and other vector species is being carried out for vector management. The insecticide resistance status of Aedes albopictus (Diptera: Culicidae) to DDT (dichloro-diphenyl-trichloroethane) and deltamethrin was studied in the Sonitpur district of Assam. …
136	Pun, Sher Bahadur; Bastola, Anup; Shah, Rajesh	First report of Chikungunya virus infection in Nepal	JOURNAL OF INFECTION IN DEVELOPING COUNTRIES	2014	Chikungunya virus is an emerging arboviral disease that has been spreading rapidly across south Asia in recent years. Until recently, no chikungunya cases have been reported in Nepal. For the first time, we report three cases of chikungunya virus infection in Nepal
137	Liu, Xiaobo; Wan, Fangjun; Cirendunzhu; Cirenwangla; Bai, Li; Pengcuociren; Zhou, Lin; Baimaciwang; Guo, Yuhong; Dazhen; Xu, Junfang; Sang, Shaowei; Li, Xiaolu; Gu, Shaohua; Wu, Haixia; Wang, Jun; Dawa; Xiraoruodeng; Liu, Qiyong	Community Knowledge and Experience of Mosquitoes and Personal Prevention and Control Practices in Lhasa, Tibet	INTERNATIONAL JOURNAL OF ENVIRONMENTAL RESEARCH AND PUBLIC HEALTH	2014	Since 2009, great public attention has been paid in Lhasa City (Tibet, China) to mosquito bites and accompanying inflammatory complications. However, the potential contribution of knowledge levels, experiences, disease control and preventive practices (KEP) towards mosquitoes has not received much attention. To investigate community KEP concerning mosquitoes in Lhasa, a cross-sectional survey was…
138	Dhiman, Ramesh C	Emerging vector-borne zoonoses: eco-epidemiology and public health implications in India.	Frontiers in public health	2014	The diseases originating from animals or associated with man and animals are remerging and have resulted in considerable morbidity and mortality. The present review highlights the re-emergence of emerging mainly zoonotic diseases like chikungunya, scrub typhus, and extension of spatial distribution of cutaneous leishmaniasis from western Rajasthan to Himachal Pradesh, Kerala, and Haryana states; …
139	Stappen, Iris; Wanner, Juergen; Tabanca, Nurhayat; Wedge, David E.; Ali, Abbas; Khan, Ikhlas A.; Kaul, Vijay K.; Lal, Brij; Jaitak, Vikas; Gochev, Velizar; Girova, Tania; Stoyanova, Albena; Schmidt, Erich; Jirovetz, Leopold	Chemical Composition and Biological Effects of Artemisia maritima and Artemisia nilagirica Essential Oils from Wild Plants of Western Himalaya	PLANTA MEDICA	2014	Artemisia species possess pharmacological properties that are used for medical purposes worldwide. In this paper, the essential oils from the aerial parts of Artemisia nilagirica and Artemisia maritima from the western Indian Himalaya region are described. The main compounds analyzed by simultaneous GC/MS and GC/FID were camphor and 1,8-cineole from A. maritima, and camphor and artemisia ketone f…
140	Dhiman, Sunil; Rabha, Bipul; Yadav, Kavita; Baruah, Indra; Veer, Vijay	Insecticide susceptibility and dengue vector status of wild Stegomyia albopicta in a strategically important area of Assam, India	PARASITES & VECTORS	2014	Background: Dengue vector control programmes are facing operational challenges due to resistance against commonly used insecticides throughout the endemic countries. Recently, there has been appreciable increase in the dengue cases in India, however, no recent data are available on susceptible status of dengue vectors. We have studied the susceptibility level of St. albopicta to commonly used ins…
141	Qasim, Muhammad; Naeem, Muhammad; Bodlah, Imran	Mosquito (Diptera: Culicidae) of Murree Hills, Punjab, Pakistan	PAKISTAN JOURNAL OF ZOOLOGY	2014	Four anopheline and nine culicine mosquito species have been reported from Murree Hills. Culex raptor has been recorded for the first time from Pakistan. All other species, Anopheles stephensi, An. maculatus, An. theobaldi, An. fluviatilis, Aedes aegypti, Ae. albopictus, Culex fatigans, Cx. vagans, Cx. nilgiricus, Cx. fuscitarsis, Cx. raptor, Culiseta longiareolata and Armigeres obturbans are rec…
142	Kalita, J.C.; Deka, Alak Ch; Misra, Kaushik	Mosquito vector survey in Guwahati city of Assam, India.	Journal of Entomology and Nematology	2014	Mosquitoes of the family Culicidae are distributed worldwide and comprise about 3500 species. The diversity of the mosquito species varies among different geographical regions of the world. Assam is situated in the subtropical region with fluctuation in temperature in different seasons and heavy rainfall occurs in a particular period. So, mosquito vector surveys were conducted in different season…
143	Singh, Ragini; Singh, S P; Ahmad, Niaz	A Study of Etiological Pattern in an Epidemic of Acute Febrile Illness during Monsoon in a Tertiary Health Care Institute of Uttarakhand, India.	Journal of clinical and diagnostic research : JCDR	2014	BACKGROUND: Many parts of India are endemic for the dengue, malaria, typhoid and scrub typhus infections. The relative contribution of these illnesses in an outbreak of acute febrile illness is not known in this region.OBJECTIVE: The present study was conducted to find out the etiological pattern in an epidemic of acute febrile illness in Uttarakhand during the monsoon period. The study also focu…
144	C Arya, Subhash; Agarwal, Nirmala	Re: First isolation of dengue virus from the 2010 epidemic in Nepal.	Tropical medicine and health	2014
145	Yadav, Pragya D.; Raut, Chandrashekhar G.; Patil, Deepak Y.; Majumdar, Triparna D.; Mourya, Devendra T.	Crimean-Congo Hemorrhagic Fever: Current Scenario in India	Proceedings of the Indian National Science Academy Part B Biological Sciences	2014	India is considered as a hot spot for emerging infectious diseases. In the recent past many infectious diseases of emerging and re-emerging nature have entered this subcontinent and affected a large number of populations. A few examples are Nipah, Avian influenza, Pandemic influenza, severe acute respiratory syndrome corona virus and Chikungunya virus. These diseases have not only affected human …
146	Sun, Yunjun; Zhao, Qiang; Zheng, Dasheng; Ding, Xuezhi; Wang, Jingfang; Hu, Quanfang; Yuan, Zhiming; Park, Hyun-Woo; Xia, Liqiu	Construction and characterization of the interdomain chimeras using Cry11Aa and Cry11Ba from Bacillus thuringiensis and identification of a possible novel toxic chimera	BIOTECHNOLOGY LETTERS	2014	Three structural domains of mosquitocidal Cry11Aa and Cry11Ba from Bacillus thuringiensis were exchanged to produce interdomain chimeras [BAA (11Ba/11Aa/11Aa), ABA (11Aa/11Ba/11Aa), AAB (11Aa/11Aa/11Ba), ABB (11Aa/11Ba/11Ba), BAB (11Ba/11Aa/11Ba), BBA (11Ba/11Ba/11Aa]. Chimeras BAB, BAA, BBA, and AAB formed inclusion bodies in the crystal-negative B. thuringiensis host and produced expected prote…
147	Chua, Chong Long; Chan, Yoke Fun; Sam, I-Ching	Characterisation of mouse monoclonal antibodies targeting linear epitopes on Chikungunya virus E2 glycoprotein	JOURNAL OF VIROLOGICAL METHODS	2014	Chikungunya virus (CHIKV) is a mosquito-borne arbovirus which has recently re-emerged globally and poses a major threat to public health. Infection leads to severe arthralgia, and disease management remains supportive in the absence of vaccines and anti-viral interventions. The high specificities of monoclonal antibodies (mAbs) have been exploited in immunodiagnostics and immunotherapy in recent …
148	Khan, Siraj A.; Dutta, Prafulla; Topno, Rashmee; Soni, Monika; Mahanta, Jagadish	Dengue Outbreak in a Hilly State of Arunachal Pradesh in Northeast India	SCIENTIFIC WORLD JOURNAL	2014	Dengue has been reported from plains as well as hilly regions of India including some parts of Northeast India. In July-August 2012, outbreak of fever with unknown origin (FUO) indicative of Dengue was reported in Pasighat, East Siang district of Arunachal Pradesh (AP) state. Serum samples (n = 164) collected from patients from Health Training and Research Centre General Hospital, Pasighat, were …
149	Khanday, Abdul Lateef; Singh, Sundar; Buhroo, Abdul Ahad	Preliminary Investigation of Dengue Vectors in District Dehradun, Uttarakhand.	Egyptian Academic Journal of Biological Sciences A Entomology	2014	Preliminary investigation were carried out concerning the occurrence of dengue vectors Aedes aegypti and Aedes albopictus in rural and urban areas of various localities of Distt Dehradun. The distribution of dengue vectors, A. aegypti and A. albopictus vary from place to place. Epidemiological interpretation of various entomological indices like house index, container index, breteau index and pup…
150	Devi, N. Pemola; Mondal, Ritwik; Jauhari, R. K.	Physico-Chemical Assessment of Natural Breeding Habitats of Mosquito Larvae in Outskirts of Dehradun City, Uttarakhand	Journal of Communicable Diseases	2014	Mosquitoes have been an important group of insect vectors causing maximum nuisance and public health problems to human beings. This study was planned to determine the physico-chemical characteristics of breeding habitats of mosquito larvae having emphasis on distribution and abundance of potential vectors from March 2013-Feb 2014 covering all the 4 seasons in selected habitats viz., H-1 (Fresh Wa…
151	Kumari, Roopa; Sharma, R. S.; Raina, V. K.; Chauhan, L. S.	Role of Integrated Vector Management for Prevention and Control of Japanese Encephalitis/Acute Encephalitis Syndrome (JE/AES) - A Review	Journal of Communicable Diseases	2014	In recent years, vector borne diseases (VBDs), have emerged as a serious public health problem. Repeated outbreaks of viral diseases, particularly Dengue fever, Chikungunya and Japanese Encephalitis (JE) are reported in the country. JE/AES is a main public health problem and is causing high mortality and disability. JE is a mosquito borne zoonotic viral disease and virus is maintained in animals,…
152	Shepard, Donald S.; Undurraga, Eduardo A.; Halasa, Yara A.	Economic and Disease Burden of Dengue in Southeast Asia	PLOS NEGLECTED TROPICAL DISEASES	2013	Background: Dengue poses a substantial economic and disease burden in Southeast Asia (SEA). Quantifying this burden is critical to set policy priorities and disease-control strategies.Methods and Findings: We estimated the economic and disease burden of dengue in 12 countries in SEA: Bhutan, Brunei, Cambodia, East-Timor, Indonesia, Laos, Malaysia, Myanmar, Philippines, Singapore, Thailand, and Vi…
153	Undurraga, Eduardo A.; Halasa, Yara A.; Shepard, Donald S.	Use of Expansion Factors to Estimate the Burden of Dengue in Southeast Asia: A Systematic Analysis	PLOS NEGLECTED TROPICAL DISEASES	2013	Background: Dengue virus infection is the most common arthropod-borne disease of humans and its geographical range and infection rates are increasing. Health policy decisions require information about the disease burden, but surveillance systems usually underreport the total number of cases. These may be estimated by multiplying reported cases by an expansion factor (EF).Methods and Findings: As …
154	Hotez, Peter; Singh, Sunit K.; Zhou, Xiao-Nong	Advancing Sino-Indian Cooperation to Combat Tropical Diseases	PLOS NEGLECTED TROPICAL DISEASES	2013
155	Devi, Pemola N.; Jauhari, R.K.	Dipterous haematophagous insects occurring in Dehradun district and its adjoining areas in Uttarakhand, India.	Tropical Biomedicine	2013	Haematophagous dipterans belonging to 10 genera - Aedes (12), Anopheles (14), Armigeres (01), Culex (09), Toxorhynchites (01), Uranotaenia (01), Sergentomyia (02), Phlebotomus (01), Atylotus (01) and Tabanus (03) were encountered from 12 localities under 6 blocks of Dehradun district (Uttarakhand) during January 2011 to December 2012. The Culicines (50.69%) were more dominant than the Anophelines…
156	Baruah, S.; Dutta, P.	Seasonal prevalence of Aedes aegypti in urban and industrial areas of Dibrugarh district, Assam	TROPICAL BIOMEDICINE	2013	In Dibrugarh district, one of the most populous districts of Assam, there is a potential risk of dengue virus transmission by the mosquito Aedes aegypti during the autumn, in the urban and industrial areas of the district. The seasonal patterns of oviposition activity and abundance of breeding sites of this vector were studied in two areas of the district. From January 2010 to December 2010, we e…
157	Devi, Pemola N.; Jauhari, R. K.	Dipterous haematophagous insects occurring in Dehradun district and its adjoining areas in Uttarakhand, India	TROPICAL BIOMEDICINE	2013	Haematophagous dipterans belonging to 10 genera - Aedes (12), Anopheles (14), Armigeres (01), Culex (09), Toxorhynchites (01), Uranotaenia (01), Sergentomyia (02), Phlebotomus (01), Atylotus (01) and Tabanus (03) were encountered from 12 localities under 6 blocks of Dehradun district (Uttarakhand) during January 2011 to December 2012. The Culicines (50.69%) were more dominant than the Anophelines…
158	Hecker, Kent; El Kurdi, Syliva; Joshi, Durgadatt; Stephen, Craig	Using Network Analysis to Explore if Professional Opinions on Japanese Encephalitis Risk Factors in Nepal Reflect a Socio-ecological System Perspective	ECOHEALTH	2013	Japanese encephalitis (JE) is the leading cause of viral encephalitis in Asia and a significant public health problem in Nepal. Its epidemiology is influenced by factors affecting its amplifying hosts (pigs), vectors (mosquitoes), and dead-end hosts (including people). While most control efforts target reduced susceptibility to infection either by vaccination of people or pigs or by reduced expos…
159	Metz, Stefan W.; Martina, Byron E.; van den Doel, Petra; Geertsema, Corinne; Osterhaus, Albert D.; Vlak, Just M.; Pijlman, Gorben P.	Chikungunya virus-like particles are more immunogenic in a lethal AG129 mouse model compared to glycoprotein El or E2 subunits	VACCINE	2013	Chikungunya virus (CHIKV) causes acute illness characterized by fever and long-lasting arthritic symptoms. The need for a safe and effective vaccine against CHM/infections is on the rise due to on-going vector spread and increasing severity of clinical complications. Here we report the results of a comparative vaccination-challenge experiment in mice using three different vaccine candidates produ…
160	Wangchuk, Sonam; Chinnawirotpisan, Piyawan; Dorji, Tshering; Tobgay, Tashi; Dorji, Tandin; Yoon, In-Kyu; Fernandez, Stefan	Chikungunya Fever Outbreak, Bhutan, 2012	EMERGING INFECTIOUS DISEASES	2013	In 2012, chikungunya virus (CHIKV) was reported for the first time in Bhutan. IgM ELISA results were positive for 36/210 patient samples; FOR was positive for 32/81. Phylogenetic analyses confirmed that Bhutan CHIKV belongs to the East/Central/South African genotype. Appropriate responses to future outbreaks require a system of surveillance and improved laboratory capacity.
161	Choi, Ui Yoon; Lee, Soo Young; Kim, Ki Hwan; Kim, Dong Soo; Choi, Kyong Min; Cha, Sung Ho; Kang, Jin Han	Is a Booster Dose Necessary in Children after Immunization with Live Attenuated Japanese Encephalitis Vaccine?	JOURNAL OF TROPICAL PEDIATRICS	2013	Japanese encephalitis virus is a common cause of encephalitis in Asian children; therefore, maintenance of immunity against Japanese encephalitis virus is essential. Although many countries recommend booster vaccination, some trials have concluded that administration of one or two vaccinations is sufficient. The current study was conducted to evaluate immunogenicity and safety after a booster vac…
162	Gopalakrishnan, Reji; Das, Momi; Baruah, India; Veer, Vijay; Dutta, Prafulla	Physicochemical characteristics of habitats in relation to the density of container-breeding mosquitoes in Asom, India	JOURNAL OF VECTOR BORNE DISEASES	2013	Background & objectives: Container-breeding mosquitoes, especially Aedes spp are vectors of diseases such as dengue and chikungunya. The abundance of these disease vectors in an area depends on the availability of container habitats and their physicochemical characteristics. The species composition of container-breeding mosquitoes in Asom, India was studied and the larval density was correlated w…
163	Pun, Sher Bahadur; Shah, Yogendra	Critical phase among patients with dengue fever during the 2010 outbreak in Nepal	TRANSACTIONS OF THE ROYAL SOCIETY OF TROPICAL MEDICINE AND HYGIENE	2013	Dengue virus infection has become an increasingly serious threat to public health in Nepal. Detection and/or serotyping of dengue virus has been reported in the past; however, little is known about the critical phase among dengue patients in Nepal.Rapid immunochromatographic tests and reverse transcription PCR (RT-PCR) were performed in order to diagnosis dengue fever. Ultrasonographic and chest …
164	Khan, S. A.; Dutta, P.; Borah, J.; Chowdhury, P.; Doloi, P. K.; Mahanta, J.	Dengue outbreak in an Indo-Myanmar boarder area: epidemiological aspects and risk factors	TROPICAL BIOMEDICINE	2013	During October 2007, a large outbreak of suspected dengue fever (DF) was reported in Moreh township, Manipur: the first widespread outbreak in Northeast India. A cross sectional study was carried out in Moreh. The information on outbreak was collected and then described in time, place and person characteristics to arrive at aetiological hypotheses. Two hundred and eighty two serum samples were co…
165	Leder, Karin; Torresi, Joseph; Brownstein, John S.; Wilson, Mary E.; Keystone, Jay S.; Barnett, Elizabeth; Schwartz, Eli; Schlagenhauf, Patricia; Wilder-Smith, Annelies; Castelli, Francesco; von Sonnenburg, Frank; Freedman, David O.; Cheng, Allen C.	Travel-associated Illness Trends and Clusters, 2000-2010	EMERGING INFECTIOUS DISEASES	2013	Longitudinal data examining travel-associated illness patterns are lacking. To address this need and determine trends and clusters in travel-related illness, we examined data for 2000-2010, prospectively collected for 42,223 ill travelers by 18 GeoSentinel sites. The most common destinations from which ill travelers returned were sub-Saharan Africa (26%), Southeast Asia (17%), south-central Asia …
166	Ziegler, Alan D.; Petney, Trevor N.; Grundy-Warr, Carl; Andrews, Ross H.; Baird, Ian G.; Wasson, Robert J.; Sithithaworn, Paiboon	Dams and Disease Triggers on the Lower Mekong River	PLOS NEGLECTED TROPICAL DISEASES	2013
167	Chinikar, Sadegh; Ghiasi, Seyed Mojtaba; Shah-Hosseini, Nariman; Mostafavi, Ehsan; Moradi, Maryam; Khakifirouz, Sahar; Varai, Fereshteh Sadat Rasi; Rafigh, Mahboubeh; Jalali, Tahmineh; Goya, Mohammad Mehdi; Shirzadi, Mohammad Reza; Zainali, Mohammad; Fooks, Anthony R.	Preliminary study of dengue virus infection in Iran	TRAVEL MEDICINE AND INFECTIOUS DISEASE	2013	Dengue fever is one of the most important arthropod-borne viral diseases of public health significance. It is endemic in most tropical and subtropical parts of the world, many of which are popular tourist destinations.The presence of dengue infection was examined in Iranian patients who were referred to the Arboviruses and Viral Haemorrhagic Fevers Laboratory of the Pasteur Institute of Iran and …
168	Pandey, Basu D; Nabeshima, Takeshi; Pandey, Kishor; Rajendra, Saroj P; Shah, Yogendra; Adhikari, Bal R; Gupta, Govinda; Gautam, Ishan; Tun, Mya M N; Uchida, Reo; Shrestha, Mahendra; Kurane, Ichiro; Morita, Kouichi	First isolation of dengue virus from the 2010 epidemic in Nepal.	Tropical medicine and health	2013	Dengue is an emerging disease in Nepal and was first observed as an outbreak in nine lowland districts in 2006. In 2010, however, a large epidemic of dengue occurred with 4,529 suspected and 917 serologically-confirmed cases and five deaths reported in government hospitals in Nepal. The collection of demographic information was performed along with an entomological survey and clinical evaluation …
169	Murray, Natasha Evelyn Anne; Quam, Mikkel B; Wilder-Smith, Annelies	Epidemiology of dengue: past, present and future prospects.	Clinical epidemiology	2013	Dengue is currently regarded globally as the most important mosquito-borne viral disease. A history of symptoms compatible with dengue can be traced back to the Chin Dynasty of 265-420 AD. The virus and its vectors have now become widely distributed throughout tropical and subtropical regions of the world, particularly over the last half-century. Significant geographic expansion has been coupled …
170	Contreras-Porcia, Loretto; Lopez-Cristoffanini, Camilo; Lovazzano, Carlos; Rosa Flores-Molina, Maria; Thomas, Daniela; Nunez, Alejandra; Fierro, Camila; Guajardo, Eduardo; Correa, Juan A.; Kube, Michael; Reinhardt, Richard	Differential gene expression in Pyropia columbina (Bangiales, Rhodophyta) under natural hydration and desiccation conditions	LATIN AMERICAN JOURNAL OF AQUATIC RESEARCH	2013	In rocky shores, desiccation is triggered by daily tide changes, and experimental evidence suggests that local distribution of algal species across the intertidal rocky zone is related to their capacity to tolerate desiccation. In this context, the permanence of Pyropia columbina in the high intertidal rocky zone is explained by its exceptional physiological tolerance to desiccation. This study e…
171	[Anonymous]	Protecting and improving breastfeeding practices during a major emergency: lessons learnt from the baby tents in Haiti (vol 91, pg 612, 2013)	BULLETIN OF THE WORLD HEALTH ORGANIZATION	2013
172	Devi, N. Pemola; Jauhari, R.K.; Bahuguna, J.P.	Mosquitoes and mosquito borne diseases in Dehradun district, Uttarakhand.	Journal of Environment and Bio-Sciences	2013	Mosquito borne diseases like malaria, dengue, Japanese encephalitis (JE), filariasis, etc. are commonly public health affecting diseases in developing countries. In district Dehradun, malaria and dengue are the major ones among the mosquito borne diseases. Besides this, some scattered cases of JE and chikunguniya have also been reported from this area. The incidence of malaria cases is recorded f…
173	Kaura, Taruna; Kumar, Ravinder; Chaudhry, Sudarshan	Genome fingerprinting of two populations of Aedes (Stegomyia) albopictus Skuse (Asian Tiger) using random primers (Diptera: Culicidae).	Journal of Applied and Natural Science	2013	The present paper deals with RAPD-PCR based genomic characterization of two allopatric populations of Aedes (Stegomyia) albopictus Skuse which is a major vector of dengue fever and a source of many other pathogenic infections in man. For the present purpose one population was collected from village Dhunater, Distt. Hamirpur in Himachal Pradesh (pop.A) while the other was procured from Panjab Univ…
174	Ahmad, Sohaib; Dhar, Minakshi; Srivastava, Saurabh; Bhat, Nowneet K.; Shirazi, Nadia; Biswas, Debasis; Kadian, Monil; Ghai, Santosh	Dengue hepatitis sans dysfunction: experience of a single tertiary referral centre in the north Indian state of Uttarakhand	TROPICAL DOCTOR	2013	Hepatic involvement is uncommon in dengue viral infections and is traditionally thought to be associated with severe disease in terms of morbidity and mortality. This study was conducted in order to assess the liver function in patients with dengue virus infection and to analyse its effect upon patient outcome. Three hundred and twenty-seven consecutive patients with dengue virus were categorized…
175	Dubal, Z. B.; Barbuddhe, S. B.; Singh, N. P.	Epidemics of Emerging and Re-Emerging Viral Zoonotic Diseases in India - An Overview	Journal of Communicable Diseases	2013	Zoonotic diseases are those diseases and infections which are shared in nature between vertebrate animals and humans. Of the 1415 microbial diseases, 61% are zoonotic with 13% species regarded as emerging and reemerging. Various factors responsible for these zoonotic diseases are presented along with the respective examples. Further, the trend and status of some of the emerging viral zoonotic dis…
176	Khan, S. A.; Dutta, P.; Borah, J.; Mahanta, J.	Survey of new mosquito species of Meghalaya, India	JOURNAL OF ENVIRONMENTAL BIOLOGY	2013	A study on mosquitoes in parts of Meghalaya revealed the presence of 64 species of mosquitoes under 10 genera. In monsoon (June to October) and post-monsoon (November to May) survey, 42 and 48 species of mosquitoes were detected, respectivily. Higher species diversity was found at lower elevations (up to 1050 m). Anopheles peditaeniatus, An. sinensis, Aedes vexans, Ae. nigrostriatus, Ae. annandal…
177	Dumre, Shyam P.; Shakya, Geeta; Na-Bangchang, Kesara; Eursitthichai, Veerachai; Grams, Hans Rudi; Upreti, Senendra R.; Ghimire, Prakash; Khagendra, K. C.; Nisalak, Ananda; Gibbons, Robert V.; Fernandez, Stefan	Short Report: Dengue Virus and Japanese Encephalitis Virus Epidemiological Shifts in Nepal: A Case of Opposing Trends	AMERICAN JOURNAL OF TROPICAL MEDICINE AND HYGIENE	2013	We report on the changing epidemiology of two important flaviviruses in Nepal: Japanese encephalitis (JE) and dengue viruses. Morbidity and mortality in Nepal is in the thousands since JE was introduced in 1978. Nepal launched an extensive laboratory-based JE surveillance in 2004. Nepal experienced a remarkable reduction in disease burden after mass immunizations from 2005 to 2010, when 2,040 JE …
178	Zhu, Liang; Tian, Yingjuan	Chemical composition and larvicidal activity of essential oil of Artemisia gilvescens against Anopheles anthropophagus	PARASITOLOGY RESEARCH	2013	Artemisia gilvescens, a traditional Chinese medicinal plant, is chiefly distributed in the middle and lower reaches of the Yangtze River, China. Chemical composition of hydrodistilled essential oil from A. gilvescens was investigated by gas chromatography and mass spectroscopy (GC-MS), and larvicidal activity of the oil and its six main compounds against Anopheles anthropophagus was carried out b…
179	Borthakur, Ak; Das, Nibedita; Bora, Bj	Data from the World Health Organization (WHO) National Network Laboratory for Japanese Encephalitis.	Journal of global infectious diseases	2013	AIM: Japanese encephalitis (JE) virus is the leading cause of viral neurologic disease and disability in Asia. In the present study JE virus-specific IgM in serum and CSF from acute encephalitis syndrome (AES) patients, attending Assam Medical College and Hospital (AMC and H), Dibrugarh, Assam from 2007 to 2009 were detected and different epidemiological parameters namely age, season and vaccinat…
180	Suwonkerd, Wannapa; Ritthison, Wanapa; Chung Thuy Ngo; Tainchum, Krajana; Bangs, Michael J.; Chareonviriyaphap, Theeraphap	Vector Biology and Malaria Transmission in Southeast Asia	ANOPHELES MOSQUITOES - NEW INSIGHTS INTO MALARIA VECTORS	2013
181	Griffiths, Karolina; Banjara, Megha Raj; O'Dempsey, T; Munslow, B; Kroeger, Axel	Public health responses to a dengue outbreak in a fragile state: a case study of Nepal.	Journal of tropical medicine	2013	Objectives. The number of countries reporting dengue cases is increasing worldwide. Nepal saw its first dengue outbreak in 2010, with 96% of cases reported in three districts. There are numerous policy challenges to providing an effective public health response system in a fragile state. This paper evaluates the dengue case notification, surveillance, laboratory facilities, intersectoral collabor…
182	Acestor, Nathalie; Cooksey, Richard; Newton, Paul N.; Menard, Didier; Guerin, Philippe J.; Nakagawa, Jun; Christophel, Eva; Gonzalez, Iveth J.; Bell, David	Mapping the Aetiology of Non-Malarial Febrile Illness in Southeast Asia through a Systematic Review-Terra Incognita Impairing Treatment Policies	PLOS ONE	2012	Background: An increasing use of point of care diagnostic tests that exclude malaria, coupled with a declining malaria burden in many endemic countries, is highlighting the lack of ability of many health systems to manage other causes of febrile disease. A lack of knowledge of distribution of these pathogens, and a lack of screening and point-of-care diagnostics to identify them, prevents effecti…
183	Teurlai, Magali; Huy, Rekol; Cazelles, Bernard; Duboz, Raphael; Baehr, Christophe; Vong, Sirenda	Can Human Movements Explain Heterogeneous Propagation of Dengue Fever in Cambodia?	PLOS NEGLECTED TROPICAL DISEASES	2012	Background: Determining the factors underlying the long-range spatial spread of infectious diseases is a key issue regarding their control. Dengue is the most important arboviral disease worldwide and a major public health problem in tropical areas. However the determinants shaping its dynamics at a national scale remain poorly understood. Here we describe the spatial-temporal pattern of propagat…
184	Sharma, Rita	Impacts on Human Health of Climate and Land Use Change in the Hindu Kush-Himalayan Region Overview of Available Information and Research Agenda	MOUNTAIN RESEARCH AND DEVELOPMENT	2012	Mountains are hotspots of climate and land use change. The Hindu Kush-Himalayan (HKH) region features some of the world's most vulnerable ecosystems and is highly susceptible to climate change. Both climate change and land use transition in the HKH region have impacts on human health. A warming trend is driving the geographical expansion of disease outbreaks, whereas ecological changes and econom…
185	Sun, Zixuan; Peng, Qingyun; Wu, Wenjing; Zhang, Guren	Characterization of a coelomic gregarine parasite from Thitarodes pui (Lepidoptera: Hepialidae) in the Tibetan Plateau	JOURNAL OF INVERTEBRATE PATHOLOGY	2012	Thitarodes pui, one of the host species of entomopathogenic fungus Ophiocordyceps sinensis, has great economic importance in the Tibetan Plateau. We report here, for the first time, a gregarine parasite found in the coelom of 7th instar and adults of T. pui. Gregarine gamonts (ovoid, similar to 15 x 8 mu m) underwent syzygy to produce reproductive gametocysts in T. pui larval hemolymph. All infec…
186	Sankari, T.; Hoti, S. L.; Singh, Th Bhubonchandra; Shanmugavel, J.	Outbreak of dengue virus serotype-2 (DENV-2) of Cambodian origin in Manipur, India - Association with meteorological factors	INDIAN JOURNAL OF MEDICAL RESEARCH	2012	Background & objectives: Dengue is a major health problem in many parts of India and its neighbouring countries. Dengue cases have not been reported from Manipur, a northeastern State of India till 2007. But, the sudden outbreak of fever with febrile illness during 2007 and 2008, suspected to be dengue/dengue haemorrhagic fever was investigated to detect the causative agent. Potential impact of c…
187	Tang Yun-xia; Jiang Li-fang; Zhou Jun-mei; Yin Yue; Yang Xiao-meng; Liu Wen-quan; Fang Dan-yun	Induction of virus-neutralizing antibodies and T cell responses by dengue virus type 1 virus-like particles prepared from Pichia pastoris	CHINESE MEDICAL JOURNAL	2012	Background Dengue is currently a significant global health problem but no vaccines are available against the four dengue serotypes virus infections. The development of safe and effective vaccines has been hampered by the requirement of conferring complete protection against all four dengue serotypes and the lack of a convenient animal model. Virus-like particles (VLPs) have emerged as a promising…
188	Malik, Sadia Mariam; Awan, Haroon; Khan, Niazullah	Mapping vulnerability to climate change and its repercussions on human health in Pakistan	GLOBALIZATION AND HEALTH	2012	Background: Pakistan is highly vulnerable to climate change due to its geographic location, high dependence on agriculture and water resources, low adaptive capacity of its people, and weak system of emergency preparedness. This paper is the first ever attempt to rank the agro-ecological zones in Pakistan according to their vulnerability to climate change and to identify the potential health repe…
189	Pun, R; Shah, Y; Gupta, G P; Sherchand, S P; Pandey, B D	Prognostic value of rapid test for diagnosis of dengue in Nepalese patients during 2010 epidemic.	Kathmandu University medical journal (KUMJ)	2012	BACKGROUND: Dengue is an emerging vector borne disease in Nepal and rapid diagnostic test is important for early diagnosis of the disease.OBJECTIVES: The aim of the study was to evaluate the diagnostic accuracy of commonly used rapid immunochromatographic test kit in Nepal during 2010 dengue epidemic and to assess disease burden of dengue.METHODS: A total of 131 acute and nonacute serum samples w…
190	Bourjot, Melanie; Leyssen, Pieter; Eydoux, Cecilia; Guillemot, Jean-Claude; Canard, Bruno; Rasoanaivo, Philippe; Gueritte, Francoise; Litaudon, Marc	Chemical constituents of Anacolosa pervilleana and their antiviral activities	FITOTERAPIA	2012	In an effort to identify novel inhibitors of Chikungunya (CHIN) and Dengue (DENV) virus replication, a systematic study with 820 ethyl acetate extracts of Madagascan plants was performed in a virus-cell-based assay for CHIKV and a DENV NS5 RNA-dependant RNA polymerase (RdRp) assay. The extract obtained from the leaves of Anacolosa pervilleana was selected for its significant activity in both assa…
191	Song, Byung-Hak; Yun, Gil-Nam; Kim, Jin-Kyoung; Yun, Sang-Im; Lee, Young-Min	Biological and genetic properties of SA(14)-14-2, a live-attenuated Japanese encephalitis vaccine that is currently available for humans	JOURNAL OF MICROBIOLOGY	2012	Japanese encephalitis virus (JEV), a mosquito-borne flavivirus, is a major cause of acute encephalitis, a disease of significance for global public health. In the absence of antiviral therapy to treat JEV infection, vaccination is the most effective method of preventing the disease. In JE-endemic areas, the most widely used vaccine to date is SA(14)-14-2, a live-attenuated virus derived from its …
192	Baruah, Sangeeta; Dutta, P.	Seasonal Pattern of Abundance of Aedes albopictus in Urban and Industrial Areas of Dibrugarh District Assam.	Asian Journal of Experimental Biological Sciences	2012	In Dibrugarh district, one of the most populous districts of Assam, there is a potential risk of dengue virus transmission by the mosquito Aedes albopictus during the autumn in the urban areas of the district. The seasonal patterns of oviposition activity and abundance of breeding sites of this vector were studied in two areas of the district. From January 2010 to December 2010, we examined a tot…
193	Poudel, A; Shah, Y; Khatri, B; Joshi, D R; Bhatta, D R; Pandey, B D	The burden of dengue infection in some vulnerable regions of Nepal.	Nepal Medical College journal : NMCJ	2012	Dengue is an emerging mosquito borne disease of public health importance in Nepal. A descriptive cross sectional study was carried out to estimate sero-prevalence and distribution pattern of dengue in certain vulnerable regions of Nepal from June to September 2009. A total of 460 venous blood samples were collected from individuals experiencing a febrile illness clinically consistent with dengue …
194	Shah, Y; Katuwal, A; Pun, R; Pant, K; Sherchand, S P; Pandey, K; Joshi, D D; Pandey, B D	Dengue in western Terai region of Nepal.	Journal of Nepal Health Research Council	2012	BACKGROUND: Dengue Fever (DF) is an emerging mosquito-borne disease. It is a nagging public health problem in the low lands of Terai, expanding to new areas of Nepal in recent years.METHODS: A cross-sectional study was conducted to determine anti-Dengue IgM positive rate in Mahendranagar, Dhangadi and Dang between August 2008 and November 2009. Serum samples were collected from 283 patients visit…
195	Nieto, Nathan C.; Khan, Khalid; Uhllah, Ghufran; Teglas, Mike B.	The emergence and maintenance of vector-borne diseases in the Khyber Pakhtunkhwa Province, and the Federally Administered Tribal Areas of Pakistan	FRONTIERS IN PHYSIOLOGY	2012	Human populations throughout much of the world are experiencing unprecedented changes in their relationship to the environment and their interactions with the animals with which so many humans are intimately dependent upon. These changes result not only from human induced changes in the climate, but also from population demographic changes due to wars, social unrest, behavioral changes resulting …
196	Pun, S. B.	Dengue: An Emerging Disease in Nepal	JOURNAL OF NEPAL MEDICAL ASSOCIATION	2011	Dengue is an acute infectious disease caused by dengue viruses and transmitted by the Aedes species of mosquito. The rapid global spread of the dengue virus into new areas has begun to attract more research attention. A series of dengue fever outbreaks in several districts of Nepal has been recently observed. The evidence of all four serotypes (DEN - 1 - 4) could be a consequence of a sudden resu…
197	Pun, R.; Pant, K. P.; Bhatta, D. R.; Pandey, B. D.	Acute Dengue Infection in the Western Terai Region of Nepal	JOURNAL OF NEPAL MEDICAL ASSOCIATION	2011	Introduction: Dengue fever is an emerging mosquito borne disease in Nepal claiming substantial morbidity and mortality. The objective of the study was to find out frequency of acute dengue infection in patients from the hospitals of the western Nepal.Methods: The study was conducted between August 2007 and July 2008 in patients visiting hospitals of the western terai of Nepal with chief complains…
198	Alarcon, Mauricio E.; Huang, Chin-Gi; Tsai, Yi-Shang; Chen, Wei-June; Dubey, Anil Kumar; Wu, Wen-Jer	Life Cycle and Morphology of Steinina ctenocephali (Ross 1909) comb. nov (Eugregarinorida: Actinocephalidae), a Gregarine of Ctenocephalides felis (Siphonaptera: Pulicidae) in Taiwan	ZOOLOGICAL STUDIES	2011	Mauricio E. Alarcon, Chin-Gi Huang, Yi-Shang Tsai, Wei-June Chen, Anil Kumar Dubey, and Wen-Jer Wu (2011) Life cycle and morphology of Steinina ctenocephali (Ross 1909) comb. nov. (Eugregarinorida: Actinocephalidae), a gregarine of Ctenocephalides felis (Siphonaptera: Pulicidae) in Taiwan. Zoological Studies 50(6): 763-772. Gregarines are endoparasitizing protozoa found across terrestrial inverte…
199	Alam, M. F.; Safhi, Mohammed M.; Chopra, A. K.; Dua, V. K.	Toxicological properties of several medicinal plants from the Himalayas (India) against vectors of malaria, filariasis and dengue	TROPICAL BIOMEDICINE	2011	The leaves of five plants namely Nyctanthes arbortistis (Oleaceae), Catharanthus roseus (Apocynaceae), Boenininghusenia, albiflora (Rutaceae), Valeriana hardwickii (Valerianaceae) and Eupatorium odoratum (Asteraceae) were selected for the first time from the Garhwal region of north west Himalaya to investigation its toxicological properties against mosquito vectors of malaria, filariasis and deng…
200	Seitz, Rainer	Dengue Fever Virus (DENV)	TRANSFUSION MEDICINE AND HEMOTHERAPY	2011
201	Lanza, Guy R.	Accelerated Eutrophication in the Mekong River Watershed: Hydropower Development, Climate Change, and Waterborne Disease	EUTROPHICATION: CAUSES, CONSEQUENCES AND CONTROL	2011	Accelerated eutrophication poses a major threat to global water quality and represents a particular concern in Southeast Asia. The riparian countries of the Mekong River watershed are currently under threat from major episodes of accelerated eutrophication catalyzed by the combined effects of hydropower development and emerging climate change factors that can interact and profoundly affect ecosys…
202	Namsa, Nima D.; Mandal, M.; Tangjang, S.	Anti-malarial herbal remedies of northeast India, Assam: An ethnobotanical survey	JOURNAL OF ETHNOPHARMACOLOGY	2011	Ethnopharmacological relevance: Malaria is a serious public health problem in the north-eastern region of India including Assam, in view of development of chloroquine resistant Plasmodium falciparum. There is need for alternative and affordable therapy.Aim of the study: This study was conducted to document indigenous knowledge, usage customs and practices of medicinal plant species traditionally …
203	Dutta, P.; Khan, S. A.; Khan, A. M.; Borah, J.; Chowdhury, P.; Mahanta, J.	First evidence of chikungunya virus infection in Assam, Northeast India	TRANSACTIONS OF THE ROYAL SOCIETY OF TROPICAL MEDICINE AND HYGIENE	2011	During June-September 2008, an illness characterized by fever, headache and joint pain was reported in Assam state, northeast India. It presented characteristic features resembling chikungunya or dengue virus infection based on clinical symptoms. Dengue and chikungunya IgM antibody was detected in 10.0% (28/280) and 3.6% (10/280) patients respectively. The chikungunya positive patients did not tr…
204	Cao, Yi-ou; Liu, Xue-cheng; Zhu, Xiao-ping; Zhang, Jia-ke; Qian, Wei-ping; Luan, Rong-sheng	Analysis on the surveillance results of mosquito vectors of dengue fever from 2008 to 2009 in Sichuan province.	Zhongguo Meijieshengwuxue Ji Kongzhi Zazhi	2011	Objective To investigate the distribution of mosquito vectors of dengue fever in Sichuan province for providing data for the prevention and control of the epidemic. Methods Surveillance on the vector of dengue fever, Aedes albopictus, was conducted all over the province from 2008 to 2009, with the dengue virus isolated and the density of mosquito vectors analyzed. Results Statistics showed that t…
205	Sheikh, M.S.; Sayed, A.; Alom, S.	SOLID WASTE MANAGEMENT AND DIVERSITY OF MOSQUITOES IN THE DISTRICT OF BARPETA, ASSAM.	Ecoscan	2011	Solid wastes, stagnant and running water bodies, derelicts, drainages, domestic and industrial effluent deposition points and agro- fields around human colonies are the identical habitats of mosquitoes. Highest population density was observed in Jute processing ponds, discarded motor tires and betel nut processing tanks for Culex, Anopheles and Aedes mosquitoes respectively. These mosquitoes eith…
206	Dhasmana, Renu	Bilateral premacular subhyaloid hemorrhage in dengue Fever.	Journal of ophthalmic & vision research	2011
207	Dutta, P.; Khan, S. A.; Khan, A. M.; Sharma, C. K.; Mahanta, J.	Survey of mosquito species in Nagaland, a hilly state of north east region of India	JOURNAL OF ENVIRONMENTAL BIOLOGY	2010	In an entomological study conducted during monsoon and post- monsoon season in the hilly state of Nagaland, a total number of 58 mosquito species under 11 genera were recorded. Out of these, 21 species viz., Aedes aegypti, Ae. nigrostriatus, Ae. annandalei, Ae. vittatus, Ae.caecus, Ae. vexans, Armigeres kuchingensis, Culex fuscocephala, Cx. pseudovishnui, Cx. murrelli, Cx. brevipalpis, Cx. epides…
208	Sharma, A. K.; Mendki, M. J.; Tikar, S. N.; Kulkarni, G.; Veer, Vijay; Prakash, Shri; Shouche, Y. S.; Parashar, B. D.	Molecular phylogenetic study of Culex quinquefasciatus mosquito from different geographical regions of India using 16S rRNA gene sequences	ACTA TROPICA	2010	Culex quinquefasciatus is a major vector of filariasis and various encephalitis in India and worldwide. Vector control remains the most successful strategy for the suppression of mosquito borne diseases. The genetic structure of vector populations in terms of insecticide resistance and susceptibility or refractoriness to infection may possibly vary. To exploit the genetic variability in vector po…
209	Olsen, Sonja J.; Supawat, Krongkaew; Campbell, Angela P.; Anantapreecha, Surapee; Liamsuwan, Sahas; Tunlayadechanont, Supoch; Visudtibhan, Anannit; Lupthikulthum, Somsak; Dhiravibulya, Kanlaya; Viriyavejakul, Akravudh; Vasiknanonte, Punnee; Rajborirug, Kiatsak; Watanaveeradej, Veerachai; Nabangchang, Chacrin; Laven, Janeen; Kosoy, Olga; Panella, Amanda; Ellis, Christine; Henchaichon, Sununta; Khe…	Japanese encephalitis virus remains an important cause of encephalitis in Thailand	INTERNATIONAL JOURNAL OF INFECTIOUS DISEASES	2010	Background: Japanese encephalitis virus (JEV) is endemic in Thailand and prevention strategies include vaccination, vector control, and health education.Methods: Between July 2003 and August 2005, we conducted hospital-based surveillance for encephalitis at seven hospitals in Bangkok and Hat Yai. Serum and cerebrospinal (CSF) specimens were tested for evidence of recent JEV infection by immunoglo…
210	Khalakdina, Asheena; Shrestha, Sanjaya K.; Malla, Sarala; Hills, Susan; Thaisomboonsuk, Butsaya; Shrestha, Binob; Gibbons, Robert V.; Jacobson, Julie	Field evaluation of commercial Immunoglobulin M antibody capture ELISA diagnostic tests for the detection of Japanese encephalitis virus infection among encephalitis patients in Nepal	INTERNATIONAL JOURNAL OF INFECTIOUS DISEASES	2010	Objectives: Japanese encephalitis (JE) is a devastating disease with high rates of death and disability that occurs particularly in resource-limited, rural regions of Asia. Simple, accurate and inexpensive diagnostics tests are vital for quantifying the burden of illness. This field study evaluated two commercial JE immunoglobulin M antibody capture (MAC) ELISA kits using samples from routine JE …
211	Dutta, P.; Prakash, A.; Bhattacharyya, D. R.; Khan, S. A.; Gogoi, P. R.; Sharma, C. K.; Mahanta, J.	Mosquito biodiversity of Dibru-Saikhowa biosphere reserve in Assam, India	JOURNAL OF ENVIRONMENTAL BIOLOGY	2010	Entomological surveys were conducted for three consecutive years in core and buffer zone of the Dibru-Saikhowa biosphere reserve in pre monsoon, monsoon and post-monsoon seasons. A total of 52 species of mosquitoes under eleven genera have been detected. The genus Anopheles (18 species) was the predominant followed by Culex, Aedes, Mansonia, Armigeres, Mimomyia, Ochlerostatus, Malaya, Toxorhynchi…
212	Singh, R. K.; Dhiman, R. C.; Dua, V. K.; Joshi, B. C.	Entomological investigations during an outbreak of dengue fever in Lal Kuan town, Nainital district of Uttarakhand, India	JOURNAL OF VECTOR BORNE DISEASES	2010
213	Li, Guo-tai; Fu, Hong; Fu, Shi-hong; Shen, Ming-xing; Ding, Xiao-quan	Investigation of mosquitoes and mosquito-borne viruses in the Yangtze River Basin within Gansu province.	Zhongguo Meijieshengwuxue Ji Kongzhi Zazhi	2010	Objective To determine the distribution of mosquitoes and mosquito-borne viruses in the Yangtze River Basin within Gansu province, providing the basis for prevention and control of arbovirus-related diseases. Methods Electric mosquito- suction devices and insect-catching nets were employed to capture adult mosquitoes. The captives were classified and subject to virus isolation using cell culture.…
214	Dutta, P.; Khan, S. A.; Khan, A. M.; Sharma, C. K.; Mahanta, J.	AN UPDATED CHECKLIST OF SPECIES OF AEDES AND VERRALLINA OF NORTHEASTERN INDIA	JOURNAL OF THE AMERICAN MOSQUITO CONTROL ASSOCIATION	2010	A mosquito faunistic survey conducted during 1999-2005 in 7 different states of the northeastern (NE) region of India revealed that the region is very rich in mosquito fauna, particularly of the genus Aedes. From the present survey and earlier published reports, a total of 48 species of Aedes and a related genus Verrallina were recorded. The state of Assam contributed the highest number of specie…
215	Tariq, Rajput Muhammed; Naqvi, S. Naimul-Hasan; Choudhary, Muhammad Iqbal; Abbas, Ahmed	IMPORTANCE AND IMPLEMENTATION OF ESSENTIAL OIL OF PAKISTANIAN ACORUS CALAMUS LINN., AS A BIOPESTICIDE	PAKISTAN JOURNAL OF BOTANY	2010	The Pakistanian Acorus calamus (Fam.: Araceae) is locally found (Nasir, 1978) in Chitral, Peshawar, Jhelum valley, Thalawan valley, Mandi and Kashmir. The common name of A. calamus is sweet flag. It is found in marshy places and along the river banks from 600-2000m. The rootstock (modified stem) commonly called as rhizome, is medicinal and yields an essential oil used in the manufacture of soap, …
216	Rudra, Swapan Kumar; Mukhopadhyay, Ananda	Mosquito species composition of the Dooars of West Bengal, India	Proceedings of the Zoological Society (Calcutta)	2010	The sub Himalayan Dooars belt of Jalpaiguri district in West Bengal is an endemic focal area for malaria. A survey of mosquitoes was conducted from four sites of the Central Dooars during 2006-07. The sampling sites were at Nagrakata, Binnaguri, Ballaguri, and Totopara. The different endophilic mosquito species recorded from hutments and tea garden dwellings were Anopheles minimus, An. varuna, An…
217	Das, Trina; Jaffar-Bandjee, Marie Christine; Hoarau, Jean Jacques; Trotot, Pascale Krejbich; Denizot, Melanie; Lee-Pat-Yuen, Ghislaine; Sahoo, Renubala; Guiraud, Pascale; Ramful, Duksha; Robin, Stephanie; Alessandri, Jean Luc; Gauzere, Bernard Alex; Gasque, Philippe	Chikungunya fever: CNS infection and pathologies of a re-emerging arbovirus	PROGRESS IN NEUROBIOLOGY	2010	Chikungunya virus (CHIN) is transmitted by Aedes mosquitoes and causes an acute symptomatic illness with fever, skin rash, and incapacitating arthralgia, which can evolve into chronic rheumatoid arthritis in elderly patients. This is a tropical disease originally described in central/east Africa in the 1960s, but its 2004 re-emergence in Africa and rapid spread in lands in and around the Indian O…
218	Chauhan, V; Mahesh, D M; Panda, P; Mokta, J; Thakur, S	Leptospirosis presenting as acute respiratory distress syndrome (ARDS) in sub-Himalayan region.	The Journal of the Association of Physicians of India	2010	Indira Gandhi Medical College, Shimla receives referred patients of pyrexia with multi-organ dysfunction during the monsoon season from all over the state of Himachal Pradesh. Most common etiologies of pyrexia are enteric fever, scrub typhus, malaria, viral, tubercular, and some patients of dengue fever from adjoining states. Leptospirosis has not yet been reported in sub-Himalayan state of Himac…
219	Taraphdar, Debjani; Sarkar, Arindam; Bhattacharya, Mihir Kumar; Chatterjee, Shyamalendu	Sero diagnosis of dengue activity in an unknown febrile outbreak at the Siliguri Town, District Darjeeling, West Bengal	ASIAN PACIFIC JOURNAL OF TROPICAL MEDICINE	2010	Objective: To investigate the outbreak of unknown fever at Siliguri town, Darjeeling District on request from the State Health Department, Government of West Bengal. Methods: Investigations were made to the affected wards, Sub Divisional Hospital and the nursing homes of Siliguri Town. Duration of illness was 3-5 days. Interesting observations were made in some cases which had gastrointestinal di…
220	Li, Wen-Juan; Wang, Jing-Lin; Li, Ming-Hua; Fu, Shi-Hong; Wang, Huan-Yu; Wang, Zhi-Yu; Jiang, Shuang-Ying; Wang, Xue-Wen; Guo, Peng; Zhao, Sheng-Cang; Shi, Yan; Lu, Nan-Nan; Nasci, Roger S.; Tang, Qing; Liang, Guo-Dong	Mosquitoes and Mosquito-Borne Arboviruses in the Qinghai-Tibet Plateau-Focused on the Qinghai Area, China	AMERICAN JOURNAL OF TROPICAL MEDICINE AND HYGIENE	2010	An investigation was conducted to identify the distribution of mosquitoes and mosquito-borne arboviruses in the Qinghai-Tibet Plateau, China from July to August in 2007. A total of 8,147 mosquitoes representing six species from three genera (Aedes, Culex, and Anopheles) were collected in three locations (Geermu city, altitude of 2,780 m; Xining city, 2,200 m; Minhe county, 1,700 m). Six virus iso…
221	Dhiman, Ramesh C.; Pahwa, Sharmila; Dhillon, G. P. S.; Dash, Aditya P.	Climate change and threat of vector-borne diseases in India: are we prepared?	PARASITOLOGY RESEARCH	2010	It is unequivocal that climate change is happening and is likely to expand the geographical distribution of several vector-borne diseases, including malaria and dengue etc. to higher altitudes and latitudes. India is endemic for six major vector-borne diseases (VBD) namely malaria, dengue, chikungunya, filariasis, Japanese encephalitis and visceral leishmaniasis. Over the years, there has been re…
222	Dhiman, Sunil; Gopalakrishnan, Reji; Goswami, Diganta; Das, N. G.; Baruah, Indra; Rabha, Bipul; Talukdar, P. K.; Singh, Lokendra	Diversity, spatio-temporal distribution and biting activity of mosquitoes in Tripura State, India	Entomon	2009	The State of Tripura has a hot and humid climate which is favourable for the incidence and spread of mosquito borne diseases. Studies were carried out on the distribution of mosquito species and their biting activity with emphasis on disease vectors in the State during 2006-08. Adult mosquitoes were collected through indoor resting collections and CDC light traps from 78 sites. Twenty nine specie…
223	Dorji, Tandin; Yoon, In-Kyu; Holmes, Edward C.; Wangchuk, Sonam; Tobgay, Tashi; Nisalak, Ananda; Chinnawirotpisan, Piyawan; Sangkachantaranon, Kanittha; Gibbons, Robert V.; Jarman, Richard G.	Diversity and Origin of Dengue Virus Serotypes 1, 2, and 3, Bhutan	EMERGING INFECTIOUS DISEASES	2009	To determine the serotype and genotype of dengue virus (DENV) in Bhutan, we conducted phylogenetic analyses of complete envelope gene sequences. DENV-2 (Cosmopolitan genotype) predominated in 2004, and DENV-3 (genotype III) predominated in 2005-2006; these viruses were imported from India. Primary dengue infections outnumbered secondary infections, suggesting recent emergence.
224	Darsie, Richard F., Jr.	DESCRIPTION OF THE PUPA OF THE HIMALAYAN MOSQUITO, OCHLEROTATUS PULCHRIVENTER	JOURNAL OF THE AMERICAN MOSQUITO CONTROL ASSOCIATION	2009	The pupa of Ochlerotatus pulchriventer (= Aedes pulchriventer) is described and illustrated for the first time. It was collected at midrange altitudes in the Himalaya Mountains of Nepal. A subspecies from Taiwan is discussed.
225	Pokhriyal, B. P.	AN INVESTIGATION ON NATURAL PARASITIC INFESTATION IN ANOPHELINE MOSQUITO IMMATURE IN PERI-URBAN AREAS OF DOON VALLEY	Journal of Experimental Zoology India	2009	The present study reveals natural parasitic infestation in immature anophelines at five selected localities viz,, Harrawala (L-1), Doiwala (L-2), Dudhlee (L-3), Jollygrant (L-4) and Sahaspur (L-5) in Doon Valley. In almost all the localities, the anopheline larvae have been found infested by soil nematodes, protozoans and other pathogens. Further, at L-3 locality the infection was recorded higher…
226	Devi, N. Pemola; Jauhari, R. K.	Surveys for haematophagous insects occurring in different zones of district Dehradun (Uttarakhand)	Journal of Entomological Research (New Delhi)	2009	During surveys of haematophagous (blood sucking) insects in the vicinity of 3 zones, namely, Zone,I (Hill), Zone II (Submontane) and Zone III (Bhabar & Tarai) In district Dehradun between 2000-2004, 10 localities were visited. As many as 63 species of blood sucking Insects belonging to 7 groups under 22 genera have been recorded. Of these, the mosquitoes shared highest number of species i.e., 36 …
227	Sah, O P; Subedi, S; Morita, K; Inone, S; Kurane, I; Pandey, B D	Serological study of dengue virus infection in Terai region, Nepal.	Nepal Medical College journal : NMCJ	2009	A cross-sectional study was conducted to determine dengue virus IgM-positive rate in Terai region, Nepal from August to December 2007. Serum samples were collected from 183 symptomatic cases. The samples were examined for dengue virus specific IgM using particle agglutination test. Of 183 serum samples, 55 (30.0%) had positive for dengue IgM antibody. The positive rate was highest (50.0%) in Bira…
228	Aditya, Gautam; Pramanik, M. K.; Saha, G. K.	Immatures of Aedes aegypti in Darjeeling Himalayas - expanding geographical limits in India	INDIAN JOURNAL OF MEDICAL RESEARCH	2009
229	Majra, J P; Gur, A	Climate change and health: Why should India be concerned?	Indian journal of occupational and environmental medicine	2009	Overwhelming evidence shows that climate change presents growing threats to public health security - from extreme weather-related disasters to wider spread of such vector-borne diseases as malaria and dengue. The impacts of climate on human health will not be evenly distributed around the world. The Third Assessment Report (Intergovernmental Panel on Climate Change-2001) concluded that vulnerabil…
230	Agarwal, Jagdish Prasad; Bhattacharyya, P. C.; Das, S. K.; Sharma, Manas; Gupta, Manju	DENGUE ENCEPHALITIS	SOUTHEAST ASIAN JOURNAL OF TROPICAL MEDICINE AND PUBLIC HEALTH	2009	Encephalitis is an uncommon manifestation of dengue fever. Here we present a 4-year-old female child from northeastern India with dengue encephalitis. To our knowledge, this is the first reported case of dengue encephalitis from this region.
231	Bhattacharyya, D. R.; Prakash, Anil; Mohapatra, P. K.; Sarma, D. K.; Mahanta, J.	Occurrence of Aedes (Stegomyia) krombeini (Diptera: Culicidae) in Assam, India	Entomon	2008	This communication reports the occurrence of Aedes (Stegomyia) krombeini Huang in Pobitora wild life sanctuary, Assam, India. (C) 2008 Association for Advancement of Entomology
232	Carter, James R.; Fraser, Tresa S.; Fraser, Malcolm J., Jr.	Examining the relative activity of several dicistrovirus intergenic internal ribosome entry site elements in uninfected insect and mammalian cell lines	JOURNAL OF GENERAL VIROLOGY	2008	Comparisons of the relative activities of 11 intergenic region (IGR) internal ribosome entry site (IRES) elements of insect dicistrovirus with 5' IRES elements of the hepatitis C and encephalomyocarditis viruses were performed in insect and mammalian cells. Dual luciferase assays were performed to determine the most effective dicistrovirus IGR IRES in the lepidopteran cell lines Sf9 (Spodoptera f…
233	Palacios, G.; Hui, J.; Quan, P. L.; Kalkstein, A.; Honkavuori, K. S.; Bussetti, A. V.; Conlan, S.; Evans, J.; Chen, Y. P.; vanEngelsdorp, D.; Efrat, H.; Pettis, J.; Cox-Foster, D.; Holmes, E. C.; Briese, T.; Lipkin, W. I.	Genetic analysis of Israel acute paralysis virus: Distinct clusters are circulating in the United States	JOURNAL OF VIROLOGY	2008	Israel acute paralysis virus (IAPV) is associated with colony collapse disorder of honey bees. Nonetheless, its role in the pathogenesis of the disorder and its geographic distribution are unclear. Here, we report phylogenetic analysis of IAPV obtained from bees in the United States, Canada, Australia, and Israel and the establishment of diagnostic real-time PCR assays for IAPV detection. Our dat…
234	Aditya, Gautam; Tamang, Rakesh; Sharma, Dipendra; Subba, Francis; Saha, Goutam K.	Bamboo stumps as mosquito larval habitats in Darjeeling Himalayas, India: A spatial scale analysis	INSECT SCIENCE	2008	Bamboo stumps can be a congenial breeding habitat of the mosquitoes. In view of this, a preliminary assessment of the dipteran immatures inhabiting the stumps of bamboo groves in the Darjeeling Himalayas was carried out at a spatial scale. Of the 104 stumps of Dendrocalamus hamiltoni surveyed, 70 were found to host immatures of three dipteran species, the mosquitoes Aedes aegypti and Culex quinqu…
235	Sarita, Kumar; Soren, Singh Usha; Rakesh, Katyal	Preliminary Observation on Aedes aegypti Survey during Lean Transmission Season in Sub Himalayan Town of India	Journal of Communicable Diseases	2008
236	Faulde, M. K.; Scharninghausen, J. J.; Tisch, M.	Fire fighting truck-based emergency mosquito biolarviciding to prevent outbreaks of malaria and arboviral disease in Kabul, Afghanistan	JOURNAL OF PEST SCIENCE	2008	Emergency control of disease vectors requires high efficacy, rapid reaction and safe use of biocides in order interrupt transmission cycles without harming humans, non-target animals and the environment. In countries with complex emergencies, air-borne large-scale vector control is often limited, or impossible, due to questionable security as well as military, safety, equipment, or logistical con…
237	Appel, Klaus E.; Gundert-Remy, Ursula; Fischer, Horst; Faulde, Michael; Mross, Klaus G.; Letzel, Stephan; Rossbach, Bernd	Risk assessment of Bundeswehr (German Federal Armed Forces) permethrin-impregnated battle dress uniforms (BDU)	INTERNATIONAL JOURNAL OF HYGIENE AND ENVIRONMENTAL HEALTH	2008	In an age when vector-borne diseases are emerging worldwide, personal protective measures are essential for shielding soldiers and other exposed persons from arthropod attack. The development of permethrin-impregnated clothing has been one recent advance in protecting persons at-risk. However, to date risk assessment has not been performed related to wearing permethrin-impregnated clothing over l…
238	Takasaki, Tomohiko; Kotaki, Akira; Nishimura, Kiyomi; Sato, Yukiyoshi; Tokuda, Atsuko; Lim, Chang Kweng; Ito, Mikako; Tajima, Shigeru; Nerome, Reiko; Kurane, Ichiro	Dengue virus type 2 isolated from an imported dengue patient in Japan: First isolation of dengue virus from Nepal	JOURNAL OF TRAVEL MEDICINE	2008	We report the isolation of dengue virus type 2 from a dengue patient returning to Japan from Nepal in October, 2004. This is the first isolate of dengue virus in Nepal. According to nucleotide homology, the virus was closest to a dengue virus type 2 isolate from India.
239	Liu Zeng-Jia; Gong Zhan-Wei; Shi Shu-Zhen; Yang Yin-Shu; Feng Xiao-Yan	The distribution and activity rhythm of the important blood-sucking insects (Diptera) along the Qinghai-Tibet railway line from Gerrmu to Tanggula Mountain	Jishengchong Yu Yixue Kunchong Xuebao	2007	The distribution and activity rhythm of the important blood-sucking insects (Diptera) along the railway line from Gerrmu to Tanggula Mountain was studied with person-trapping, tent-trapping, livestock-trapping, lamp-trapping and net method. The results indicate that there are 4 families, 8 genera,and 52 species of blood-sucking insects (Diptera) were observed in this survey. Among them, 3 genera …
240	Jacobson, Julie A.; Hills, Susan L.; Winkler, Jennifer L.; Mammen, Mammen; Thaisomboonsuk, Butsaya; Marfin, Anthony A.; Gibbons, Robert V.	Evaluation of three immunoglobulin M antibody capture enzyme-linked immunosorbent assays for diagnosis of Japanese encephalitis	AMERICAN JOURNAL OF TROPICAL MEDICINE AND HYGIENE	2007	Japanese encephalitis (JE) virus is a major cause of neurologic infection in Asia, but surveillance has been limited. Three JE immunoglobulin M (IgM) antibody capture enzyme-linked immunosorbent assay kits have recently been developed. The aim of this study was to evaluate their sensitivity, specificity, and usability using 360 acute-phase serum samples containing JE, dengue, or neither IgM antib…
241	Blacksell, Stuart D.; Sharma, Nastu P.; Phumratanaprapin, Weerapong; Jenjaroen, Kemajittra; Peacock, Sharon J.; White, Nicholas J.; Pukrittayakamee, Sasithon; Day, Nicholas P. J.	Serological and blood culture investigations of Nepalese fever patients	TRANSACTIONS OF THE ROYAL SOCIETY OF TROPICAL MEDICINE AND HYGIENE	2007	Serological testing of paired (i.e. admission and convalescent) sera from 103 fever patients in Kathmandu, Nepal, was performed to estimate the prevalence rates of scrub typhus, murine typhus, Leptospira and dengue virus antibodies and to determine their rote in the cause of active infections. Blood cultures from 15 patients grew Salmonella enterica serovar Typhi, 8 grew S. Paratyphi A and 6 grew…
242	Das, N. G.; Goswami, D.; Rabha, B.	Preliminary evaluation of mosquito larvicidal efficacy of plant extracts	Journal of Vector Borne Diseases	2007
243	Baruah, I.; Das, N. G.; Kalita, J.	Seasonal prevalence of malaria vectors in Sonitpur district of Assam, India	Journal of Vector Borne Diseases	2007
244	Farrar, J.; Focks, D.; Gubler, D.; Barrera, R.; Guzman, M. G.; Simmons, C.; Kalayanarooj, S.; Lum, L.; McCall, P. J.; Lloyd, L.; Horstick, O.; Dayal-Drager, R.; Nathan, M. B.; Kroeger, A.	Editorial: Towards a global dengue research agenda	TROPICAL MEDICINE & INTERNATIONAL HEALTH	2007
245	Devi, N. Pemola; Jauhari, R. K.	Mosquito species associated within some western Himalayas phytogeographic zones in the Garhwal region of India	JOURNAL OF INSECT SCIENCE	2007	Thirty four species of mosquitoes (Diptera: Culicidae) were collected across three phytogeographic zones; tropical ( 300 to 1000 m), sub tropical (1000 to 2000 m) and temperate (2000 to 3000 m) in the Garhwal region of India. They included 5 genera: Aedes, Anopheles, Armigeres, Culex and Uranotaenia. Of these, the immature forms of 23 species were recovered from different breeding habitats. The l…
246	Pemola Devi, N.; Jauhari, R.K.	Mosquito species associated within some western Himalayas phytogeographic zones in the Garhwal region of India.	Journal of Insect Science (Tucson)	2007	Thirty four species of mosquitoes (Diptera: Culicidae) were collected across three phytogeographic zones; tropical (300 to 1000 m), sub tropical (1000 to 2000 m) and temperate (2000 to 3000 m) in the Garhwal region of India. They included 5 genera: Aedes, Anopheles, Armigeres, Culex and Uranotaenia. Of these, the immature forms of 23 species were recovered from different breeding habitats. The la…
247	Aditya, Gautam; Pramanik, Mihir K.; Saha, Goutam K.	Larval habitats and species composition of mosquitoes in Darjeeling Himalayas, India	Journal of Vector Borne Diseases	2006	Background & objectives: A preliminary survey of larval mosquito habitats and temporal variation in mosquito diversity in the hill town of Darjeeling, India was made during 2003, for a qualitative and quantitative assessment of mosquito distribution.Methods: The possible larval habitats of mosquitoes were surveyed and the species diversity in the sites positive for mosquito larvae was noted. Bi-w…
248	Shah, G S; Islam, S; Das, B K	Clinical and laboratory profile of dengue infection in children.	Kathmandu University medical journal (KUMJ)	2006	The present work is a prospective, observational, hospital based study on 100 sero positive cases of dengue infection, admitted to Dhaka Children Hospital, Dhaka, Bangladesh during the period 2000 -2001. The patients were in the age group 8 months to 14 years with a mean age of 8.3 years. The serological tests were performed by rapid strip test. Primary dengue infection (only Ig M positive) was o…
249	Rajavel, AR; Natarajan, R; Vaidyanathan, K; Soniya, VP	A list of the mosquitoes housed in the mosquito museum at the Vector Control Research Centre, Pondicherry, India	JOURNAL OF THE AMERICAN MOSQUITO CONTROL ASSOCIATION	2005	The establishment of a mosquito museum at the Vector Control Research Centre, Pondicherry, India, is reported. The collection at present contains more than 14,800 adult mosquitoes, including 8,426 that are individually pinned. The collection also includes some 1,048 male and female genitalia preparations, and 815 larval and 444 pupal exuviae on microscope slides. Mosquitoes of 19 genera, 37 subge…
250	Koelle, K; Rodo, X; Pascual, M; Yunus, M; Mostafa, G	Refractory periods and climate forcing in cholera dynamics	NATURE	2005	Outbreaks of many infectious diseases, including cholera, malaria and dengue, vary over characteristic periods longer than 1 year(1,2). Evidence that climate variability drives these interannual cycles has been highly controversial, chiefly because it is difficult to isolate the contribution of environmental forcing while taking into account nonlinear epidemiological dynamics generated by mechani…
251	Sharma, A; Mahajan, S; Gupta, ML; Kanga, A; Sharma, V	Investigation of an outbreak of scrub typhus in the Himalayan region of India	JAPANESE JOURNAL OF INFECTIOUS DISEASES	2005	In Indira Gandhi Medical College, Himachal Pradesh, India, during autumn of 2003 (September-November), more than 100 cases of fever of unknown origin (FUO) were reported with 15 ensuing deaths. In addition to all routine investigations and cultures, the Weil-Felix test was incorporated for the investigation of these cases. Antigen was procured from the Central Research Institute, Kasauli. Forty-s…
252	Dutta, P; Khan, SA; Khan, AM; Sharma, CK; Mahanta, J	Biodiversity of mosquitoes in Manipur State and their medical significance	JOURNAL OF ENVIRONMENTAL BIOLOGY	2005	Entomological studies conducted during monsoon and post-monsoon season in Manipur State revealed the presence of fifty-five species of mosquitoes under ten genera. Out of the seventeen Anopheles species recorded, Anopheles aconitus, An. dirus and An. nivipes were recorded for the first time from the state. The present study has confirmed the existence of An. dirus, the major malaria vector in the…
253	Phukan, S.; Kalita, M. C.	Phytopesticidal and repellent efficacy of Litsea salicifolia (Lauraceae) against Aedes aegypti and Culex quinquefasciatus.	Indian Journal of Experimental Biology	2005	Litsea salicifolia is one of the many plants used as phytopesticide, traditionally by various tribes of Assam. Of the five extracts of L. salicifolia tested for the bioactivity against Aedes aegypti and Culex quinquefasciatus, the aqueous extract was more effective compared to other extracts exhibiting bioactivity at 72 ppm against A. aegypti. The hexane extract (2000 ppm) exhibited 70% repellent…
254	Bhattacharyya, D. R.; Prakash, Anil; Mohapatra, P. K.; Mahanta, J.	Occurance of Ochlerotatus (Mucidus) laniger (Wiedemann) (Diptera: Culicidae) in Assam, India	Entomon	2005	The communication reports the first confirmed occurrence of Ochlerotatus (Mucidus) laniger (Wiedemann) in forest areas of Assam, north-east India. (C) 2005 Association for Advancement of Entomology
255	Devi, N. Pemola; Jauhari, R. K.	Mosquito records from Manipur state, India	Journal of Experimental Zoology India	2005	The paper presents a record of 104 species of mosquitoes belonging to 9 different genera viz., Aedes, Anopheles, Armigeres, Culex, Ficalbia, Heizmannia, Mansonia, Tripteroides and Uranotaenia from Manipur state. A list of mosquitoes from Manipur state has been prepared in the light of previous work done. More emphasis is being given on the internal classification of the genus Anopheles.
256	Pandey, Basu Dev; Rai, Shiba Kumar; Morita, Kouichi; Kurane, Ichiro	First case of Dengue virus infection in Nepal.	Nepal Medical College journal : NMCJ	2004	Dengue virus transmitted by Aedes mosquito is one of the important cause health problems in world. Dengue fever and more severe and often fatal forms namely dengue hemorrhagic fever and dengue shock syndrome are emerging health problems in many part of the globe. No cases of Dengue virus infection have been reported from Nepal till date and for the first time, we report a case of dengue fever fro…
257	Kirti, Jagbir S.; Kaur, Jagdish	Redescription of Aedes (Finlaya) pulchriventer (Giles) (Diptera: Culicidae) using genitalic characters.	Geobios (Jodhpur)	2004
258	Tare, V; Deshpande, S; Sharma, RN	Susceptibility of two different strains of Aedes aegypti (Diptera : Culicidae) to plant oils	JOURNAL OF ECONOMIC ENTOMOLOGY	2004	The toxicity of 11 oils extracted from plants commonly grown in the Himalayan region was studied using larvae of two Aedes aegypti (L.) strains. A strain from Liverpool, England, was highly susceptible to these oils. The LC50 values were much higher in a local laboratory strain. Daucus carota L. oil was highly toxic in both strains. Differences in the susceptibility of these strains to the action…
259	Borkent, A; Grimaldi, DA	The earliest fossil mosquito (Diptera : Culicidae), in mid-Cretaceous Burmese amber	ANNALS OF THE ENTOMOLOGICAL SOCIETY OF AMERICA	2004	Burmaculex antiquus new genus, new species, is described from a single partially preserved adult female in Burmese amber. The fossil has several plesiomorphic features, indicating that it is the sister group of all other fossil and extant Culicidae: a relatively short proboscis, the palpi extending beyond the apex of the proboscis, a clypeus with several setae, and the palpus without scales. Ante…
260	Bhattacharyya, DR; Tewari, SC; Prakash, A; Mohapatra, PK; Mahanta, J	Verrallina (Neomacleaya) assamensis, a new species from assam, India	JOURNAL OF THE AMERICAN MOSQUITO CONTROL ASSOCIATION	2004	The adult female, adult male, pupa, and larva of Verrallina (Neomacleaya) assamensis, a new mosquito species, are described from the Dibrugarh District of Assam State, India.
261	Zaidi, AKM; Awasthi, S; deSilva, HJ	Burden of infectious diseases in South Asia	BMJ-BRITISH MEDICAL JOURNAL	2004
262	Bhutta, ZA; Gupta, I; de'Silva, H; Manandhar, D; Awasthi, S; Hossain, SMM; Salam, MA	Maternal and child health: is South Asia ready for change?	BRITISH MEDICAL JOURNAL	2004	South Asia still has a long way to go to meet the United Nations' millennium development goals for maternal and child mortality.
263	Dutta, P; Khan, SA; Khan, AM; Sharma, CK; Mahanta, J	Entomological observations on dengue vector mosquitoes following a suspected outbreak of dengue in certain parts of Nagaland with a note on their susceptibility to insecticides	JOURNAL OF ENVIRONMENTAL BIOLOGY	2004	Three species of Aedes viz., Aedes albopictus, Aedes aegypti and Aedes annandalei were detected from different breeding sources in and around human habitats during entomological study conducted following an outbreak suspected to be of dengue (which occurred during, 1994) in parts of Medziphema PHC area of Nagaland in two different points of time ie., in the year, 1994 and, 2000, The potential den…
264	Barde, PV; Khan, MI; Gokhale, MD; Mishra, AC; Mourya, DT	The role of hemagglutinins in the midgut extracts of two lines of Aedes aegypti in their susceptibility to Dengue-2 virus	ACTA VIROLOGICA	2004	Hemagglutinin activity (HA) was studied in the midgut extracts from highly (h) and lowly (1) susceptible strains of Aedes aegypti mosquitoes to Dengue-2 virus (DEN-2). HA in the midgut extracts from these two isofemale strains of mosquitoes was high in (1) as compared to (h) mosquitoes. HA was found to be higher with chicken red blood cells (RBCs) than with rabbit and human RBCs of 0 group. Larva…
265	Gaunt, CMT; Mutebi, JP; Munstermann, LE	Biochemical taxonomy and enzyme electrophoretic profiles during development, for three morphologically similar Aedes species (Diptera : Culicidae) of the subgenus Stegomyia	JOURNAL OF MEDICAL ENTOMOLOGY	2004	Aedes (Stegomyia) cretinus is a rarely documented mosquito with a Mediterranean distribution, whereas Aedes (S.) albopictus has spread worldwide in the past two decades because of its anthropogenic associations. A third closely related species, Aedes (S.) flavopictus, is sympatric with A. albopictus in northeast Asia. The three species are characterized by a striking mid-thoracic white stripe and…
266	Dutta, P; Khan, AM; Khan, SA; Mahanta, J	A study on mosquitoes feeding on cattle and their relation to zoonotic disease in Assam	INDIAN VETERINARY JOURNAL	2003
267	Herrington, JE	Pre-west nile virus outbreak: Perceptions and practices to prevent mosquito bites and viral encephalitis in the United States	VECTOR-BORNE AND ZOONOTIC DISEASES	2003	Mosquitoes can transmit over 100 of the viruses that can cause encephalitis, meningitis, and hemorrhagic disease in humans (Chin 2000; Gubler 1996; Monath 1989). While much is known about the ecology, epidemiology, and clinical manifestations of the arboviral encephalitides (Campbell et al. 2002; Centers for Disease Control and Prevention 1997; Gubler 1998; Hayes 1989; Hubalek and Halouzka 1999),…
268	Dutta, P.; Khan, S. A.; Khan, A. M.; Sharma, C. K.; Hazarika, N. C.; Mahanta, J.	Survey of medically important mosquito fauna in Mizoram	Entomon	2003	A study was made in some places of Mizoram in two different seasons to record the mosquitoes prevalent in the state. A total of 54 species of mosquitoes under 10 genera were recorded. Forty-seven species were recorded in the monsoon season and 48 in the post-monsoon season. Both the primary vectors of malaria, viz., Anopheles dirus and An. minimus were recorded. Potential vectors of dengue and Ja…
269	Das, N. G.; Baruah, I.; Talukdar, P. K.; Das, S. C.	Evaluation of botanicals as repellents against mosquitoes	Journal of Vector Borne Diseases	2003	Repellent properties of three plant extracts-essential oil (steam distillate) of Zanthoxylum limonella (fruits), Citrus aurantifolia (leaf) and petroleum ether extract of Z. limonella (fruits) were evaluated as repellent against Aedes (S.) albopictus mosquitoes in mustard (Dhara) and coconut (Parachute) oil base under laboratory conditions. Three concentrations-10, 20 and 30% of the repellents we…
270	Mourya, D. T.; Rohankhedkar, M. S.; Yadav, P.; Dighe, V.; Deobagkar, D. N.	Enhanced esterase activity in salivary gland and midgut of Aedes aegypti mosquito infected with dengue-2 virus.	Indian Journal of Experimental Biology	2003	Mosquitoes were infected by intrathoracic inoculation. About 95% head squashes were positive for dengue virus antigen on the 15th post infection day (PID). Esterase activity was determined in the homogenates prepared from the salivary glands and midguts on different PIDs of dengue virus inoculated and control mosquitoes showed that it was consistently higher in the virus-infected batches.
271	Bhattacharyya, DR; Prakash, A; Mohapatra, PK; Mahanta, J	A note on the occurrence of Aedes (Paraedes) ostentatio (Leicester) in Dibrugarh District, Assam, India (Diptera : Culicidae)	ORIENTAL INSECTS	2002	Aedes (Paraedes) ostentatio (Leicester) 1908 is recorded for the first time in India from a shady pool in a tropical rain forest zone of Dibrugarh district of Assam.
272	Mourya, DT	Effect of anticoagulants on the susceptibility of Aedes aegypti mosquitoes to dengue virus infection	ACTA VIROLOGICA	2002
273	Basnyat, B; Cumbo, TA; Edelman, R	Infections at high altitude	CLINICAL INFECTIOUS DISEASES	2001	Every year, thousands of outdoor trekkers worldwide visit high-altitude (>2500 m) destinations. Although high-altitude areas per se do not harbor any specific agents, it is important to know the pathogens encountered in the mountains to be better able to help the ill sojourner at high altitude. These are the same pathogens prevalent in the surrounding lowlands, but various factors such as immunom…
274	Jan, LR; Yueh, YY; Wu, YC; Horng, CB; Wang, GR	Genetic variation of Japanese encephalitis virus in Taiwan	AMERICAN JOURNAL OF TROPICAL MEDICINE AND HYGIENE	2000	A 280-nucleotide sequence from the capsid-premembrane (C/preM) gene region of 44 Japanese encephalitis (JE) virus strains isolated in Taiwan from mosquitoes from 1983 to 1994, and 3 strains, (Ling [1965], Chang [1965], and HV1 [1958]) isolated from human brain were analyzed by direct sequencing of reverse transcription-polymerase chain reaction (RT-PCR) amplified products and compared with the co…
275	Dutta, P; Khan, SA; Khan, AM; Sharma, CK; Doloi, PK; Mahanta, J	Solid waste pollution and breeding potential of dengue vectors in an urban and industrial environment of Assam.	JOURNAL OF ENVIRONMENTAL BIOLOGY	1999	Solid waste pollution and its potential as health hazard for vector borne diseases was investigated in Assam. A town and an oil industrial colony were randomly selected for the study. An entomological survey was conducted to evaluate the breeding potential of Aedes mosquitoes - the vectors of dengue in different container habitats originating from solid waste materials frequently dumped. Profuse …
276	Teichmam, D; Rogler, G; Grobusch, MP; Schuler-Maue, W; Klein, E	Imported dengue virus type 2 infection acquired during an outbreak in India	EUROPEAN JOURNAL OF CLINICAL MICROBIOLOGY & INFECTIOUS DISEASES	1999
277	Dutta, P.; Khan, S. A.; Sharma, C. K.; Doloi, P.; Mahanta, J.	Medically important mosquitoes of the world's largest river island, Majuli, Assam	Entomon	1999	Entomological studies were conducted in Majuli, the largest river island of the world during 1996. This is the maiden study and documentation of mosquito fauna of this unique ecosystem. Surveys were carried out during the months of April and October (pre and post monsoon seasons), 1996 to find out the mosquito species, particularly, the disease vectors prevalent in this island. This island is dev…
278	Prakash, Anil; Bhattacharyya, D. R.; Mohapatra, P. K.; Mahanta, J.	House frequenting and host seeking mosquitoes in a forest fringed village of district Dibrugarh, Assam	Entomon	1998	Year long light trap collections in human dwellings of a forest fringed village yielded 30 species of house frequenting, host seeking mosquitoes in 6 genera. Anopheles kochi, An. dirius, An. vagus and An. nivipes/philippinensis amongst anophelines and Culex pseudovishnui, Cx. vishnui, Cx. fuscocephala, Cx. tritaeniorhynchus and Cx. bitaeniorhynchus amongst culicines were the commonly collected ho…
279	Khan, S. A.; Handique, R.; Tewari, S. C.; Dutta, P.; Narain, K.; Mahanta, J.	Larval ecology and mosquito fauna of Upper Brahmaputra valley, northeast India	Indian Journal of Malariology	1998	Ninety-one mosquito species in 15 genera were collected from 22 habitat types of Upper Brahmaputra valley in Assam and bordering areas of Arunachal Pradesh. Ninteen species have been recorded for the first time in Assam including seven first records from the northeast region and three first country records. Jaccard's coefficient was used to quantify the similarity between 13 different geographica…
280	Prakash, Anil; Bhattacharyya, D. R.; Mohapatra, P. K.; Mahanta, J.	Investigation on malaria vectors and mosquito fauna in South Tripura district, Tripura state	Indian Journal of Malariology	1998	In an entomological study in South Tripura district of Tripura state during June 1998, a total of 31 species of mosquitoes belonging to eight genera were recorded. Among the known malaria vectors in India, Anopheles annularis, An. jeyporiensis, An. minimus, An. philippinensis/nivipes and An. varuna were collected but none of them could be incriminated. During the survey, Aedes pallidostriatus and…
281	Tyagi, BK; Shahi, AK; Kaul, BL	Evaluation of repellent activities of Cymbopogon essential oils against mosquito vectors of malaria, filariasis and dengue fever in India	PHYTOMEDICINE	1998	Essential oils of four species and two hybrid varieties of Cymbopogon grasses were evaluated for their repellent properties against the major vector mosquitoes, namely, Anopheles stephensi, Culex quinquefasciatus and Aedes aegypti, both in laboratory and field. The magnitude of repellency in the Cymbopogon essential oils was found to be of moderate to high order. All grass species protected compl…
282	Paul, R E; Patel, A Y; Mirza, S; Fisher-Hoch, S P; Luby, S P	Expansion of epidemic dengue viral infections to Pakistan.	International journal of infectious diseases : IJID : official publication of the International Society for Infectious Diseases	1998	OBJECTIVES: Antibodies to dengue viruses have occasionally been reported in individuals in Pakistan, but the frequency of occurrence of dengue infection in Pakistan is unclear. The first confirmed dengue hemorrhagic fever outbreak in Pakistan occurred in 1994. In October 1995, the authors investigated an outbreak of a febrile illness among employees of a construction contractor at a power generat…
283	Dutta, P.; Khan, S. A.; Sharma, C. K.; Doloi, P.; Hazarika, N. C.; Mahanta, J.	Distribution of potential dengue vectors in major townships along the national highways and trunk roads of northeast India	Southeast Asian Journal of Tropical Medicine and Public Health	1998	Surveys were conducted in some townships along the national highways and trunk roads of northeast India to detect breeding of Aedes mosquitos in used/waste tire dumps piled outdoors by the tire repairing shops during summer season of 1996-1997. The breeding of both the potential vectors of dengue, viz. Aedes aegypti and Ae. albopictus were detected, prevalence rate being in the range of 30.0-88.0…
284	Dutta, P.; Khan, S. A.; Sharma, C. K.; Mahanta, J.	A report of mosquito fauna survey and vector incrimination in Goalpara district of Assam	Indian Journal of Malariology	1997
285	Khan, Siraj A.; Dutta, P.; Narain, K.; Handique, R.; Srivastava, V. K.	Studies on day-time resting habits of JE vector mosquitoes in upper Assam with a note on insecticide susceptibility status	Journal of Communicable Diseases	1997
286	Das, N. G.; Baruah, I.; Kamal, S.; Sarkar, P. K.; Das, S. C.; Santhanam, K.	An epidemiological and entomological investigation on malaria outbreak at Tamulpur PHC, Assam	Indian Journal of Malariology	1997
287	Darsie, RF	Description of the pupa of Aedes pseudotaeniatus (Giles) (Diptera: Culicidae)	JOURNAL OF THE AMERICAN MOSQUITO CONTROL ASSOCIATION	1997	The pupal stage of Aedes pseudotaeniatus (Giles) is described for the first time. Collections of this species were made in the Himalayan Kingdom of Nepal. Group E of subgenus Finlaya is discussed.
288	Prakash, Anil; Bhattacharyya, D. R.; Mohapatra, P. K.; Mahanta, J.	Breeding and day resting habitats of Anopheles dirus in Assam, India	Southeast Asian Journal of Tropical Medicine and Public Health	1997	Longitudinal surveys at monthly frequency were carried out during 1995-1996 in a forest fringed village of district Dibrugarh, Assam to decipher the breeding and day resting habitats of Anopheles dirus. It regularly bred in small, shallow, rain filled, transient, shady or partly shady puddles/ground pools in the rainy months and in the perinneal streams in the adjoining forest of the village duri…
289	Khan, Siraj A.; Narain, K.; Dutta, P.; Handique, R.; Srivastava, V. K.; Mahanta, J.	Biting behaviour and biting rhythm of potential Japanese encephalitis vectors in Assam	Journal of Communicable Diseases	1997	Studies on biting behaviour and biting cycles of medically important mosquitoes were carried out in Madhupur village and Tarajan tea estate of upper Assam. Collections were made off human baits outdoors and indoors and off cattle bait outdoors from August 1991 to July 1992. Human bait collections were performed using the 'stationary direct bait' technique. A total of 9,972 adult host seeking fema…
290	Dutta, P.; Bhattacharyya, D.R.; Khan, S.A.; Sharma, C.K.; Doloi, P.K.; Mahanta, J.	Daytime resting behaviour and breeding habits of vector mosquitoes of Japanese encephalitis, malaria and filariasis in northeast India.	Mosquito Borne Diseases Bulletin	1997
291	Voelker, R	Dengue kills dozens in Mekong	JAMA-JOURNAL OF THE AMERICAN MEDICAL ASSOCIATION	1996
292	Tewari, SC; Hiriyan, J	Revalidation and description of Aedes (Finlaya) pallirostris from northeastern India (Diptera: Culicidae)	JOURNAL OF THE AMERICAN MOSQUITO CONTROL ASSOCIATION	1996	Aedes (Finlaya) pallirostris Edwards is resurrected from synonymy with Aedes (Fin.) formosensis Yamada and the female, male, pupa, and 4th-instar larva are described and compared with closely related species. The synonymy of Finlaya khasiana Barraud is transferred from Ae. formosensis to Ae. pallirostris.
293	Baruah, H. C.; Mohapatra, P. K.; Kire, M.; Pegu, D. K.; Mahanta, J.	Haemorrhagic manifestations associated with Dengue virus infection in Nagaland	Journal of Communicable Diseases	1996
294	Baruah, I.; Das, S. C.	Evaluation of methoprene (altosid) and diflubenzuron (dimilin) for control of mosquito breeding in Tezpur (Assam)	Indian Journal of Malariology	1996	Insect growth regulators (IGRs) namely, Isopropyl (E-E)-(RS)-11 -methoxy-3,7,11-trimethyldodeca-2, 4-dinoate (Methoprene) and 1-(4-cyclophenyl)-3-(2,6-diflerobenzoyl) urea (Diflubenzuron) were evaluated against mosquito larvae in laboratory as well as in different breeding habitats in Tezpur, Assam. LC-90 values of diflubenzuron against Culex quinquefasciatus and Aedes albopictus were 0.0022 and …
295	Narain, Kanwar; Prakash, Anil; Bhattacharyya, D. R.; Mahanta, J.	Endoparasitic hymenostome ciliate a potential biocontrol agent, naturally infecting anopheline larvae in Assam: A preliminary report	Journal of Communicable Diseases	1996
296	Khan, S. A.; Narain, Kanwar; Handigue, R.; Dutta, P.; Mahanta, J.; Satyanarayana, K.; Srivastava, V. K.	Role of some environmental factors in modulating seasonal abundance of potential Japanese encephalitis vectors in Assam, India	Southeast Asian Journal of Tropical Medicine and Public Health	1996	Temporal changes in the abundance of host-seeking, potential Japanese encephalitis (JE) vector mosquitos and the role of some ecological factors that are modulating the abundance of vector mosquitos were studied. Vector surveillance was conducted for one year in 4 JE prone villages of Dibrugarh, Assam. Among potential JE vectors, the most abundant mosquito was Culex vishnui s.s. comprising about …
297	Darsie, RF; Courtney, GW; Pradhan, SP	Notes on the mosquitoes of Nepal .4. Results of the 1994 collecting in the Midwestern Region, including new country records and voucher confirmation (Diptera, Culicidae)	JOURNAL OF THE AMERICAN MOSQUITO CONTROL ASSOCIATION	1996	During 1994, field studies were conducted in the Midwestern Region of Nepal. Two camps were located in the ''inner terai,'' low mountain valleys between the Churia Range and the Mahabarat Lekh. A third camp was in the mountains at Jumla. Visits were made to 2 high mountain sites, Simikot, Humla District, and Rara National Park. The result from all these sampling sites was the recovery of 6 new co…
298	Barua, H. C.; Mahanta, J.	Serological evidence of DEN-2 activity in Assam and Nagaland	Journal of Communicable Diseases	1996
299	Bhattacharyya, D. R.; Handique, R.; Dutta, P.; Prakash, Anil; Sharma, C. K.; Mahanta, J.; Srivastava, V. K.	A preliminary report on larval mosquito survey in Dibrugarh Town of Assam	Journal of Communicable Diseases	1996
300	Jacob, P. George; Bhat, H. R.	Records of Aedes (Finlaya) albocinctus (Diptera: Culicidae) in Southern India	Mosquito Systematics	1995	Aedes (Finlaya) albocinctus Barraud, 1924 has been recorded from Himachal Pradesh, Yunnan in China, and the Ryukyu Archipelago. So far it has not been recorded from south of the Himalaya Mountains. This communication records the species for the first time in southern peninsular India, extending its geographic range to a far wider area in the Oriental Region.
301	Bhattacharyya, D. R.; Tewari, S. C.; Dutta, P.; Mahanta, J.	Description of the larva and pupa of Aedes (Aedimorphus) nigrostriatus (Diptera: Culicidae)	Mosquito Systematics	1995	The fourth-instar larva and pupa of Aedes (Aedimorphus) nigrostriatus (Barraud) are described and illustrated for the first time.
302	Kaul, S M; Gupta, M P; Jain, D C; Gupta, R S; Sharma, R S	Malaria control in Jammu city, Jammu and Kashmir State.	The Journal of communicable diseases	1995
303	Azarova, A N; Zhgut, Iu Iu; Kuimova, R T; Mukhortova, E M	[A report of 4 cases of human Dirofilaria repens infestation in the city of Barnaul, Altai Territory].	Meditsinskaia parazitologiia i parazitarnye bolezni	1995	Four local cases of eye damage due to Dirofilaria repens infection which occurred in the town of Barnaul, Altai Region, are described. This information may be useful for medical and veterinary staff.
304	MALHOTRA, PR; MAHANTA, HC	CHECKLIST OF MOSQUITOS OF NORTHEAST INDIA (DIPTERA, CULICIDAE)	ORIENTAL INSECTS	1994	Records of mosquitoes found in northeastern region of India, from published as well as unpublished sources are compiled and an updated list of species is presented. It includes 130 mosquito species (37 anophelines and 93 culicines). The check-list includes 5 mosquito species recently reported from India. These are Armigeres (Leicesteria) dolichocephalus (Leicester), 1908; Culex (Culiciomyia) harr…
305	RATTANARITHIKUL, R; MONGKOLPANYA, K; NOIGAMOL, C; CHANAIMONGKOL, S; MAHAPIBUL, P; NAKNGEN, S	DRY SEASON DISTRIBUTION OF MOSQUITO LARVAE IN THE BED OF THE MEKONG RIVER, NORTHEASTERN THAILAND	JOURNAL OF THE AMERICAN MOSQUITO CONTROL ASSOCIATION	1994	Twenty-eight species of the mosquito genera Aedes, Anopheles, Culex, and Uranotaenia are reported from the banks of the Mekong River in northeastern Thailand. The aquatic habitat of Anopheles notanandai is reported for the first time. The effect of the unstable riverine habitat on distribution of the malaria vectors Anopheles minimus and Anopheles pseudowillmori, as well as some species of Aedes,…
306	Baruah, I.; Das, S. C.	Laboratory and field evaluation of Bacillus thuringiensis and B. sphaericus against mosquito larvae	Journal of Communicable Diseases	1994	Laboratory and field trials were carried out with two formulations of Bacillus thuringiensis and four strains of Bacillus sphaericus (B 42, B 64, B 87 and B 33) against mosquito larvae in different breeding habitats of Tezpur, Assam. LC-90 of B. thuringiensis var israelensis (formulation Teknar) against Ae. albopictus, Cx. quinquefasciatus and Cx. gelidus were recorded as 0.443, 0.453 and 2.15 pp…
307	DARSIE, RF; COURTNEY, GW; PRADHAN, SP	THE MOSQUITOS OF MUSTANG (DIPTERA, CULICIDAE)	PROCEEDINGS OF THE ENTOMOLOGICAL SOCIETY OF WASHINGTON	1994	Mustang is one of the northernmost districts in Nepal. Most of it is in the rain shadow of the high Himalaya Mountains, therefore, it has a paucity of rainfall. A mosquito survey of the district resulted in collecting 10 species, four in the genus Aedes, five in the genus Culex and one in the genus Anopheles. The climate and collecting sites are described. Breeding was found up to 3738 m.
308	Dev, V	Correction of PREVIEWS 97509623. Breeding habitats of anopheline mosquitoes in Assam. Correction of keyword from INSECTIDE	Indian Journal of Malariology	1994
309	Sagandeep, V. C. Kapoor; Grewal, J. S.	Some mosquito (Diptera: Culicidae) species of Punjab and Himachal Pradesh	Journal of Insect Science	1994	Sixteen mosquito species were collected from various localities of Punjab and Himachal Pradesh. Their place and time of occurrence have been noted.
310	Sharma, R. N.; Deshpande, S. G.; Tungikar, V. B.; Joseph, Mary	Toxicity of natural essential oils to mosquitoes, Aedes aegypti and Culex fatigans	Geobios (Jodhpur)	1994	Selected natural essential oils form Himalayan region were tested for their toxicity against Aedes aegypti and Culex fatigans, the latter being more susceptible. Carrot seed oil was nearly equitoxic to both the species. Lowest LC 50 values were obtained for calamus and carrot seed oil against filarial mosquito. Carrot seed oil exhibited significant toxicity against yellow fever mosquito. Juniper …
311	SELKIRK, ME; GREGORY, WF; JENKINS, RE; MAIZELS, RM	LOCALIZATION, TURNOVER AND CONSERVATION OF GP15/400 IN DIFFERENT STAGES OF BRUGIA-MALAYI	PARASITOLOGY	1993	The expression of a protein complex designated gp15/400, previously identified via extrinsic iodination of adult Brugia malayi, was examined by labelling all stages found in the mammalian host and immunoprecipitation with a specific antibody raised to a recombinant protein. In this way, gp15/400 could be detected in L3, L4, adult worms and microfilariae recovered from jirds and labelled with Bolt…
312	Darsie, Richard F., Jr.; Courtney, Gregory W.; Pradhan, Shreedhar P.	Notes on the mosquitoes of Nepal: III. Additional new records in 1992 (Diptera: Culicidae)	Mosquito Systematics	1993	The results of a mosquito survey in the Western Region of Nepal are reported. A genus, Aedeomyia, two subgenera, Aedeomyia and Tripteroides, and 14 species are recorded for the first time. Most of the new records are species in the genus Aedes collected at the higher elevations of the Annapurna Range of the Himalaya Mountains.
313	NIYOGI, SK; SIRCAR, BK; SARKAR, BL; DE, SP; DEB, BC	AN OUTBREAK OF ACUTE DIARRHEAL DISEASE AMONGST TRIBAL POPULATION IN TRIPURA	INDIAN JOURNAL OF MEDICAL RESEARCH SECTION A-INFECTIOUS DISEASES	1993	A massive outbreak of acute diarrhoeal diseases occurred during March - April, 1992 in the north district of Tripura. Investigation of the outbreak revealed Vibrio cholerae 01 biotype EITor as the main etiologic agent in 50 per cent of patients. The outbreak which started amongst the tribal population might have spread due to prevailing illiteracy, poverty, low personal and domestic hygiene and v…
314	Poovaneswari, S	Dengue situation in Malaysia.	The Malaysian journal of pathology	1993
315	Das, N.G.; Baruah, I.; Talukdar, P.K.; Das, S.C.	Observations on the relative attractiveness of five colours for collecting mosquitoes by CDC light traps in a biotope of Indian sub-continent.	Annals of Medical Entomology	1993
316	Ivanitsky, V.V.; Shevchenko, E.V.	On biology of Pere David's snow finch in the Tuva and the Altai.	Modern ornithology 1991.	1992
317	DARSIE R F JR; PRADHAN S P; VAIDYA R G	NOTES ON THE MOSQUITOES OF NEPAL II. NEW SPECIES RECORDS FROM 1991 COLLECTIONS	Mosquito Systematics	1992	In 1991, intensive mosquito collections were accomplished in six districts of eastern Nepal, representing the terai, inner terai, foothills and mountains. Specimens belonging to the subgenus Diceromyia of Aedes and 18 species in five genera were identified as new country records, and some were found in each of the six districts. Collection sites and literature sources for identification of these …
318	Rajput, K.B.; Singh, T.K.	Records of mosquitoes (Diptera: Culicidae) from Manipur: genus - Aedes.	Records of the Zoological Survey of India	1992
319	DAS S C; BHUYAN M; BARUAH I; TALUKDAR P K	MOSQUITO SURVEY IN TRIPURA	Indian Journal of Malariology	1991	Vector survey carried out in Tripura [India] revealed the presence of 17 species of anophelines with a density of 92.39 per trap night. Major malaria vector encountered was Anopheles philippinensis which formed 30% of the total collection and is exophagic in nature. Another efficient malaria vector An. minimus which formed 5% of the total collection prevails equally both indoors and outdoors. The…
320	DARSIE R F JR; PRADHAN S P; VAIDYA R G	NOTES ON THE MOSQUITOES OF NEPAL I. NEW COUNTRY RECORDS AND REVISED AEDES KEYS DIPTERA CULICIDAE	Mosquito Systematics	1991	Additional collections of mosquitoes in the environs of Hetaura, Makwanpur District, and Birgunj, Bara District during 1990, resulted in the discovery of 4 new country records [Aedes formosensis, A. pseudalbopictus, Malaya jacobsoni and Tripteroides aranoides] and the collection of the immature stages of 7 species previously known from Nepal only in the adult stage. Revisions and additions to the…
321	BHATTACHARYA, A; NATARAJAN, C; MALI, MP	SEROEPIDEMIOLOGICAL STUDY OF FLAVIVIRUS INFECTIONS IN ANIMALS IN TRIPURA STATE	INDIAN VETERINARY JOURNAL	1990
322	Das, S C; Bhuyan, M; Baruah, I	Active malaria transmission in South Mizoram.	Indian journal of malariology	1990	Anopheles dirus was incriminated as malaria vector with 1.12% sporozoite rate in Tlabong (Demagiri) subdivision, Mizoram. High parity rate of A. dirus (33.69%) and A. minimus (52.87%) further confirmed their vectorial status. Both the vectors were found highly susceptible to 4% DDT.
323	DARSIE R F JR; PRADHAN S P	THE MOSQUITOES OF NEPAL THEIR IDENTIFICATION DISTRIBUTION AND BIOLOGY	Mosquito Systematics	1990	Three mosquito-borne diseases are prevalent in Nepal, i.e., malaria, Japanese encephalitis and filariasis. The former, transmitted by anopheline mosquitoes, has had health authorities concerned for many years, while the latter two, primarily spread by culicine mosquitoes, have only recently received national attention. In order to understand the epidemiology and control of these diseases, it is i…
324	ANGAMI K; CHAKRAVARTY S K; DAS M S; CHAKRABORTY M S; MUKHERJEE K K	SEROEPIDEMIOLOGICAL STUDY OF JAPANESE ENCEPHALITIS IN DIMAPUR NAGALAND INDIA	Journal of Communicable Diseases	1989	A seroepidemiological study of Japanese encephalitis (JE) in Dimapur, Nagaland was carried out following an otubreak of the disease between July 1985 and February, 1986. Altogether 50 persons were affected with 30 (60 per cent) deaths. The attack and death rates per 1000 were more in Nagas vs. 0.55 and 0.34 than non-Nagas viz. 0.33 and 0.20 respectively. All ages and both sexes were affected. Of …
325	PRADHAN, SP; DARSIE, RF	NEW MOSQUITO RECORDS FOR NEPAL	JOURNAL OF THE AMERICAN MOSQUITO CONTROL ASSOCIATION	1989
326	RAJPUT, KB; SINGH, TK	VERTICAL-DISTRIBUTION OF MOSQUITOS IN MANIPUR	ENTOMON	1988
327	RAJPUT, KB; SINGH, TK	DUSK BITING MOSQUITOS OF MANIPUR	ENTOMON	1988
328	DAS, SC; BHUYAN, M; CHAKRABORTY, BC	FIELD TRIALS ON THE RELATIVE EFFICACY OF 3 REPELLENTS AGAINST MANSONIA MOSQUITOS	INDIAN JOURNAL OF MEDICAL RESEARCH	1988
329	Nggpal, B.N.; Sharma, V.P.	Survey of mosquito fauna of northeastern region of India.	Indian Journal of Malariology	1987
330	MALHOTRA P R; SARKAR P K; DAS N G; HAZARIKA S; JOHN V M	MOSQUITO SURVEY IN TIRAP AND SUBANSIRI DISTRICTS OF ARUNACHAL PRADESH INDIA	Indian Journal of Malariology	1987	A total of 48 species of mosquitoes belonging to nine genera i.e., Anopheles, Aedes, Armigeres, Culex, Coquillettidia, Malaya, Mansonia, Toxorhynchites and Tripteroides were collected during a survey carried out in Tirap and Subansiri districts of Arunachal Pradesh in 1979 and 1982 respectively. Culex gelidus and Culex tritaeniorhynchus were found in large numbers of Tirap. Culex quinquefasciatus…
331	RAJPUT, KB; SINGH, TK	DAY BITING MOSQUITOS (DIPTERA, CULICIDAE) OF MANIPUR	ENTOMON	1987
332		[Newsletter.]	BTO News	1987
333	SAZONOVA, ON; SMIRNOVA, VA	DISTRIBUTION AREA OF THE BLOODSUCKING MOSQUITO AEDES-TOGOI	PARAZITOLOGIYA	1986
334	Malhotra, P.R.	Mosquito fauna of Assam and their role in disease transmission.	Journal of the Assam Science Society	1985
335	Malhotra, P R; Bhuyan, M; Baruah, I	Mosquitoes of Mizoram.	Indian journal of malariology	1984
336	Malhotra, P R; Sarkar, P K; Bhuyan, M	Mosquito survey in Nagaland.	Indian journal of public health	1982
337	SARKAR, PK; DAS, NG; RAO, KM	MOSQUITO FAUNA IN CERTAIN PLACES OF DIBRUGARH DISTRICT IN ASSAM	INDIAN JOURNAL OF MEDICAL RESEARCH	1981
338	CHAKRAVARTI, SK; SARDANA, DN; MUKHERJEE, KK; MITRA, AC; CHAKRABARTY, MS	SEROLOGICAL EVIDENCE OF INFECTION WITH JAPANESE ENCEPHALITIS-VIRUS IN MULES OF EASTERN HIMALAYAN REGION	INDIAN JOURNAL OF MEDICAL RESEARCH	1981
339	Chen, N.-Q.	Controle des encephalites arbovirales en Chine.	Medecine Tropicale	1980
340	ARSEN'EVA L P; NERONOV V M	STUDIES AND REGIONAL CHARACTERISTICS OF MOSQUITO AND SAND FLY FAUNA IN AFGHANISTAN	Meditsinskaya Parazitologiya i Parazitarnye Bolezni	1978	The mosquito fauna of Afghanisfan includes 34 spp. The genera with the highest species variety is Anopheles (22 spp.) and Culex (7 spp.). Aedes, Uranotaenia, Culiseta and Mansonia are represented by a single species. Mosquito collection stations (25) are unevenly distributed in the Afghanistan territory. The fauna of the northern district is represented by 17 spp. and is Palearctic. The sandfly f…
341	DANILOV, VN; FILIPPOVA, VV	NEW SPECIES OF MOSQUITO, AEDES-SIBIRICUS (STEGOMYIA) SP-N (CULICIDAE)	PARAZITOLOGIYA	1978
342	DANILOV V N	THE 1ST FINDING OF THE MOSQUITO AEDES-VERSICOLOR NEW-RECORD DIPTERA CULICIDAE IN THE USSR DESCRIPTION OF ITS FEMALE AND LARVA OF INSTAR IV	Vestnik Zoologii	1978	The female and instar IV of A. (F.) versicolor, new for the fauna of the USSR, are described. This species was found in the Talysh foothills (Lenkoran district, Azerbaijan SSR). The morphology of its larva is described for the 1st time. A. versicolor formerly considered a variety of A. (Ochlerotatus) pulchritarsis Rond. is a distinct species and is transferred from the subgenus Ochlerotatus to th…
343	MATHEW, T; SURI, JC; SURI, NK; BHOLA, SR; ARORA, RR; LAL, P; RAICHAUDHARI, AN; MATHUR, KK; GUPTA, JP	INVESTIGATION ON AN EPIDEMIC OF DENGUE IN JAMMU, 1974	INDIAN JOURNAL OF MEDICAL RESEARCH	1977
344	RODRIGUES, FM; DANDAWATE, CN	ARTHROPOD-BORNE VIRUSES IN NORTHEASTERN INDIA - SEROLOGICAL SURVEY OF ARUNACHAL-PRADESH AND NORTHERN ASSAM	INDIAN JOURNAL OF MEDICAL RESEARCH	1977
345	DANILOV V N	THE SYNONYMY OF SPECIES NAMES OF AEDES MOSQUITOES SUBGENERA FINLAYA AND NEOMELANICONION IN THE FAUNA OF THE FAR-EAST	Parazitologiya (St. Petersburg)	1977	The name Aedes (Finlaya) kobayashii Nakata, 1956 for the mosquitoes from Japan and South Korea is a synonym of A. (F.) alektorovi Stackelberg, 1943 from the south of the Soviet Far East. A. (F.) bunanoki Sasa et Ishimura, 1951 from Japan is a synonym of A. (F.) oreophilus Edwards, 1916 spread throughout Pakistan, India, China and the related Chinese-Himalayan subregion of the Palaearctic Region; …
346	KHAI MING C; SWE T; THAUNG U; LWIN T T	RECENT OUTBREAKS OF JAPANESE ENCEPHALITIS IN BURMA	Southeast Asian Journal of Tropical Medicine and Public Health	1977	Outbreaks of JE [Japanese encephalitis] were reported recently in at least 4 townships in the Shan State of Burma. The 1st outbreak occurred in Tachileik township in July 1974 where there were 5 cases with 4 deaths; another and more extensive outbreak occurred the following year in Kengtung, Lashio and Hsenwi townships. In all there were 42 cases with 32 deaths. In Tachileik, the outbreak occurre…
347	Hawking, F	The distribution of human filariasis throughout the world. Part II. Asia.	Tropical diseases bulletin	1976
348	DANILOV V N	AEDES-INCREPITUS NEW-RECORD DIPTERA CULICIDAE A SPECIES NEW IN THE FAUNA OF THE USSR	Izvestiya Sibirskogo Otdeleniya Akademii Nauk SSSR Seriya Biologicheskikh Nauk	1976	Aedes increpitus, a mosquito species known formerly only from western North America was found in the north of Priamurye (Soviet Far East) and Zabaikalve (eastern Siberia) and in the southeastern part of western Siberia. Descriptions of the female, male genitalia and 4th instar larva as well as some data on its biology are given. This species may be widely spread in the mountain areas of eastern S…
349	BHAT, HR	SURVEY OF HEMATOPHAGOUS ARTHROPODS IN WESTERN HIMALAYAS, SIKKIM AND HILL DISTRICTS OF WEST-BENGAL - RECORDS OF MOSQUITOS COLLECTED FROM HIMALAYAN REGION OF UTTAR-PRADESH WITH ECOLOGICAL NOTES	INDIAN JOURNAL OF MEDICAL RESEARCH	1975
350	TADZHIEVA V S; ABDULLAEV I T	THE ROLE OF RIVER TRANSPORT IN THE IMPORTATION OF MOSQUITOES INTO THE PORT OF TERMEZ UZBEK-SSR USSR	Meditsinskaya Parazitologiya i Parazitarnye Bolezni	1975	Mosquitoes are imported into the Termez area [Uzbek SSR, USSR] by shipping vessels on the Amudarya River between Soviet (Nizhniy Pyandzh, Aivadzh) and Afghanian (Shirkhan) ports. Many of the mosquitoes caught in vessels were Anopheles pulcherrimus which may be important in maintaining a malaria focus in Termez; sporadic human malaria cases are reported annually there. The greatest number of mosqu…
351	THAUNG U; MING C K; SWE T; THEIN S	EPIDEMIOLOGICAL FEATURES OF DENGUE AND CHIKUNGUNYA INFECTIONS IN BURMA	Southeast Asian Journal of Tropical Medicine and Public Health	1975
352	BHAT, HR	SURVEY OF HEMATOPHAGOUS ARTHROPODS IN WESTERN HIMALAYAS, SIKKIM AND HILL DISTRICTS OF WEST-BENGAL - RECORDS OF MOSQUITOS COLLECTED FROM HIMALAYAN REGION OF WEST-BENGAL AND SIKKIM WITH ECOLOGICAL NOTES	INDIAN JOURNAL OF MEDICAL RESEARCH	1975
353	KUKHARCHUK L P; KAL'VISH T K	FAUNA OF BLOOD SUCKING MOSQUITOES DIPTERA CULICINAE FROM NORTHERN AND CENTRAL ALTAI	Izvestiya Sibirskogo Otdeleniya Akademii Nauk SSSR Seriya Biologo-Meditsinskikh Nauk	1972
354	VARMA, RN; MAHADEVAN, B	FOREST MOSQUITOES OF EASTERN HIMALAYAN FOOTHILLS OF INDIA	JOURNAL OF MEDICAL ENTOMOLOGY	1970
355	DANDAWATE, CN; SHAH, KV; DLIMA, LV	WANOWRIE VIRUS - A NEW ARBOVIRUS ISOLATED FROM HYALOMMA MARGINATUM ISAACI	INDIAN JOURNAL OF MEDICAL RESEARCH	1970
356	DUBITSKII A M; TUPITSIN Y N	DESCRIPTION OF LARVAE OF AEDES-REMPELI A SPECIES NEW IN THE USSR	Parazitologiya (St. Petersburg)	1970
357	TAYLOR, B	GEOGRAPHICAL RANGE AND CIRCADIAN RHYTHMS	NATURE	1969
358	Sychevskaya, V. I.; Chinaev, P. P.	On blood-sucking Diptera of Pamir.	Zoologicheskii Zhurnal	1967
359	Reid, J. A.	The Anopheles barbirostris group (Diptera, Culicidae).	Bulletin of Entomological Research London	1962
360	Ronderos, R. A.; Garcia, M.	Description de pupas de Aedes argentinos (Diptera-Culicidae).	Revista de la Sociedad Entomologica Argentina	1962
361	MATTINGLY, PF	NOTES ON THE SUBGENUS STEGOMYIA (DIPTERA, CULICIDAE), WITH A DESCRIPTION OF A NEW SPECIES	ANNALS OF TROPICAL MEDICINE AND PARASITOLOGY	1954
362	BIRKS, PH	DENGUE IN NORTHERN ASSAM TEA GARDENS	TRANSACTIONS OF THE ROYAL SOCIETY OF TROPICAL MEDICINE AND HYGIENE	1952
363	Hu, S. M. K.	Studies on the susceptibility of Shanghai mosquitoes to experimental infection with Microfilaria malayi Brug. vii. Culex fuscanus Wiedemann. viii. Aedes vexans var. nipponii Theobald.	Chinese Medical Journal	1942
364	Hu, S. M. K.	Studies on the susceptibility of Shanghai mosquitoes to experimental infection with Micro-filaria malayi Brug. vi. Aedes albopictus Skuse.	Peking Natural History Bulletin	1941
365	Pande, B. P.	The trematode genus Allocreadium in North Indian fresh-water fishes.	Proceedings of the Indian Academy of Sciences	1938
366	Roubaud, E.	Nouvelles recherches sur l'infection de moustique de la fievre jaune par Dirofilaria immitis Leidy. Les races biologiques d'Aedes aegypti et l'infection filarienne.	Bulletin de la Societe de Pathologie Exotique Paris	1937
367	Feng, L. C.	The present status of the knowledge of the mosquitoes of China and their relation to human diseases.	Chinese Medical Journal	1935
368	Feng, LC	Anopheles hyrcanus var sinensis Weid, transmittor of Wuchereria (Filaria) bancrofti in Woosung district, Shanghai, China	AMERICAN JOURNAL OF HYGIENE	1931
369	Barraud, P. J.	Descriptions of eight new species of Indian Culicine mosquitoes.	Indian Journal of Medical Research Calcutta	1931
370	Brug, S. L.	Culiciden der Deutschen Limnologischen Sunda-Ex-pedition.	Archiv fuer Hydrobiologie Stuttgart Suppl	1931
371	Edwards, F. W.	Mosquito Notes. VIII.	Bulletin of Entomological Research London	1929
372	Barraud, P. J.	A revision of the Culicine mosquitoes of India, Parts xix-xxii.	Indian Journal of Medical Research Calcutta	1927
373	Faust, E. C.	A preliminary check list of the mosquitoes of the Sino-Japanese areas.	China Medical Journal	1926
374	Barraud, P. J.	A new mosquito from Kashmir and the Northwest Frontier Province.	Indian Journal of Medical Research Calcutta	1924
375	Barraud, P. J.	Four new mosquitoes from the western Himalayas.	Indian Journal of Medical Research Calcutta	1924
376	Barraud, P. J.	A revision of the Culicine Mosquitoes of India. Parts VIII-XVII.	Indian Journal of Medical Research Calcutta	1924
377	Barraud, P. J.	A new mosquito from Kashmir.	Indian Journal of Medical Research Calcutta	1924
378	Barraud, P. J.	Two new species of Culex (Diptera, Culicidae) from Assam.	Indian Journal of Medical Research Calcutta	1923
379	Theobald, F. V.	A catalogue of the Culicidae in the Hungarian National Museum, with descriptions of new genera and species.	Ann Mus Hungar	1905
380	Pandey B.D, Morita Kouichi, Khanal S.R, Takasaki Tomohiko, Miyazaki Isao, Ogawa Tetsuro, Inoue Shingo, kurane Ichiro	Dengue Virus, Nepal	EMERGING INFECTIOUS DISEASES	2008
381	Malla S, Thakur GD, Shrestha SK, Banjeree MK, Thapa LB, Gongal G	Indentification of all dengue serotypes in Nepal	Emerging Infectionous Diseases	2008
382	Liu, Hongmei; Liu, Luhong; Cheng, Peng; Yang, Linlin; Chen, Junhu; Lu, Yao; Wang, Haifang; Chen, Xiao-Guang; Gong, Maoqing	Bionomics and insecticide resistance of Aedes albopictus in Shandong, a high latitude and high-risk dengue transmission area in China.	Parasites & vectors	2020
383	Lachish, Tamar; Lustig, Yaniv; Leshem, Eyal; Katz-Likvornik, Shiri; Biber, Asaf; Nadir, Eyal; Schwartz, Eli	High incidence of dengue in Israel travelers to Kathmandu, Nepal in 2019.	Journal of travel medicine	2020
384	Abdi, Milad; Lohrasbi, Vahid	Challenges and successes in the prevention and control of infectious diseases after March and April 2019 floods in Iran	INFECTION CONTROL AND HOSPITAL EPIDEMIOLOGY	2020
385	Somboon, Pradya; Phanitchakun, Thanari; Namgay, Rinzin; Harbach, Ralph E	Description of Aedes (Hulecoeteomyia) bhutanensis n. sp. (Diptera: Culicidae) from Bhutan.	Acta tropica	2019
386	Pandey, Basu Dev; Costello, Anthony	The dengue epidemic and climate change in Nepal	LANCET	2019
387	Zheng, Xueli; Zhong, Daibin; He, Yulan; Zhou, Guofa	Seasonality modeling of the distribution of Aedes albopictus in China based on climatic and environmental suitability	INFECTIOUS DISEASES OF POVERTY	2019
388	Pouriayevali, Mohammad Hassan; Rezaei, Farshid; Jalali, Tahmineh; Baniasadi, Vahid; Fazlalipour, Mehdi; Mostafavi, Ehsan; Khakifirouz, Sahar; Mohammadi, Tahereh; Fereydooni, Zahra; Tavakoli, Mahsa; Azad-Manjiri, Sanam; Hosseini, Motahareh; Ghalejoogh, Mahsa; Gouya, Mohammad Mehdi; Failloux, Anna-Bella; Salehi-Vaziri, Mostafa	Imported cases of Chikungunya virus in Iran	BMC INFECTIOUS DISEASES	2019
389	Natarajan, R.	Description of a new species of the genus Paraedes (Diptera: Culicidae) in Assam, India	ZOOTAXA	2019
390	Bhattarai, Ashmin Hari; Sanjaya, Guardian Yoki; Khadka, Anil; Kumar, Randeep; Ahmad, Riris Andono	The addition of mobile SMS effectively improves dengue prevention practices in community: an implementation study in Nepal	BMC HEALTH SERVICES RESEARCH	2019
391	Li Hai-dong; Duoji Zhuo-ma; Zhuoma Yang-jin; Zhaxi Zhuo-ma; Zhang Rui; Yang Xiao-dong; Yang Gui-rong; Wang Jian; Zhou Hong-ning; Gong Zheng-da	Taxonomy and fauna of Culicidae in Tibet Autonomous Region, China VII. First discovery of Aedes subgenus and species in Tibet.	Zhongguo Meijieshengwuxue Ji Kongzhi Zazhi	2019
392	Dalal, Arpita; Cuthbert, Ross N.; Dick, Jaimie T. A.; Gupta, Susmita	Water depth-dependent notonectid predatory impacts across larval mosquito ontogeny	PEST MANAGEMENT SCIENCE	2019
393	Blohmke, Christoph J.; Muller, Julius; Gibani, Malick M.; Dobinson, Hazel; Shrestha, Sonu; Perinparajah, Soumya; Jin, Celina; Hughes, Harri; Blackwell, Luke; Dongol, Sabina; Karkey, Abhilasha; Schreiber, Fernanda; Pickard, Derek; Basnyat, Buddha; Dougan, Gordon; Baker, Stephen; Pollard, Andrew J.; Darton, Thomas C.	Diagnostic host gene signature for distinguishing enteric fever from other febrile diseases	EMBO MOLECULAR MEDICINE	2019
394	Santos, Catia da Cruz; Pimenta, Thiago Coimbra; Thomasini, Ronaldo Luis; Verly, Rodrigo Moreira; Franco, Diego Leoni; Ferreira, Lucas Franco	Electropolymerization of phenol and aniline derivatives: Synthesis, characterization and application as electrochemical transducers	JOURNAL OF ELECTROANALYTICAL CHEMISTRY	2019
395	Ly, Sowath; Fortas, Camille; Duong, Veasna; Benmarhnia, Tarik; Sakuntabhai, Anavaj; Paul, Richard; Huy, Rekol; Sorn, Sopheak; Nguon, Kunthy; Chan, Siam; Kimsan, Souv; Ong, Sivuth; Kim, Kim Srorn; Buoy, Sowathy; Voeung, Lim; Dussart, Philippe; Buchy, Philippe; Tarantola, Arnaud	Asymptomatic Dengue Virus Infections, Cambodia, 2012-2013	EMERGING INFECTIOUS DISEASES	2019
396	Jain, Ashish; Jain, Sanchit; Chowdhury, Nilotpal	Seroprevalence of dengue in blood donors in an outbreak: experience of a blood bank in north India	TROPICAL DOCTOR	2019
397	Chen, Chen; Zhao, Teng; Jiang, Yuting; Li, Chunxiao; Wang, Gang; Gao, Jian; Dong, Yande; Xing, Dan; Guo, Xiaoxia; Zhao, Tongyan	Vector Mosquito Ecology and Japanese Encephalitis Virus Genotype III Strain Detection from Culex tritaeniorhynchus and Pig in Huaihua, China	VECTOR-BORNE AND ZOONOTIC DISEASES	2019
398	Duoji Zhuo-ma; Li Hai-dong; Yong Jian; Yang Xiao-dong; Zhuoma Yang-jin; Wang Jian; Yang Gui-rong; Guo Yu-hong; Zhou Hong-ning; Gong Zheng-da	Taxonomy and fauna of Culicidae in Tibet V. First discovery of the subgenus Diceromyia and the species whartoni of Aedes in China.	Zhongguo Meijieshengwuxue Ji Kongzhi Zazhi	2019
399	Xu, Jian-Wei; Liu, Hui; Ai, Zadan; Yu, Yan; Yu, Bian	The Shan people's health beliefs, knowledge and perceptions of dengue in Eastern Shan Special Region IV, Myanmar	PLOS NEGLECTED TROPICAL DISEASES	2019
400	Zhang, Qin; Chen, Yuliang; Fu, Yu; Liu, Tao; Zhang, Qingying; Guo, Pi; Ma, Wenjun	Epidemiology of dengue and the effect of seasonal climate variation on its dynamics: a spatio-temporal descriptive analysis in the Chao-Shan area on China's southeastern coast	BMJ OPEN	2019
401	Zhou, Xiaojie; Yang, Chan; Liu, Nian; Li, Mei; Tong, Ying; Zeng, Xiaopeng; Qiu, Xinghui	Knockdown resistance (kdr) mutations within seventeen field populations of Aedes albopictus from Beijing China: first report of a novel V1016G mutation and evolutionary origins of kdr haplotypes	PARASITES & VECTORS	2019
402	Rao, Chaitra; Kaur, Harmanmeet; Gupta, Nivedita; Sabeena, Sasidharan Pillai; Ambica, R.; Jain, Amita; Yadav, Ashvini; Dwibedi, Bhagirathi; Malhotra, Bharti; Kakru, Dalip K.; Biswas, Debasis; Savargaonkar, Deepali; Ganesan, M.; Sabath, Jyotsnamayee; Dhingra, Kanwardeep; Lalitha, S.; Valecha, Neena; Madhavilatha, Pamireddy; Barde, Pradip, V; Joshi, Piyush D.; Sharma, Pratibha; Gupta, Rajarshi; Rath…	Geographical distribution of primary & secondary dengue cases in India-2017: A cross-sectional multicentric study	INDIAN JOURNAL OF MEDICAL RESEARCH	2019
403	Turtle, Lance; Brindle, Hannah E.; Schluter, W. William; Faragher, Brian; Rayamajhi, Ajit; Bohara, Rajendra; Gurung, Santosh; Shakya, Geeta; Yoksan, Sutee; Dixit, Sameer; Rajbhandari, Rajesh; Paudel, Bimal; Adhikari, Shailaja; Solomon, Tom; Griffiths, Mike J.	Low population Japanese encephalitis virus (JEV) seroprevalence in Udayapur district, Nepal, three years after a JE vaccination programme: A case for further catch up campaigns?	PLOS NEGLECTED TROPICAL DISEASES	2019
404	Bharati, Minu; Rai, Priyanka; Saha, Dhiraj	Insecticide resistance in Aedes albopictus Skuse from sub-Himalayan districts of West Bengal, India	ACTA TROPICA	2019
405	Andrews, Jason R.; Khanam, Farhana; Rahman, Nazia; Hossain, Motaher; Bogoch, Isaac I.; Vaidya, Krista; Kelly, Meagan; Calderwood, Stephen B.; Bhuiyan, Taufiqur Rahman; Ryan, Edward T.; Qadri, Firdausi; Charles, Richelle C.	Plasma Immunoglobulin A Responses Against 2 Salmonella Typhi Antigens Identify Patients With Typhoid Fever	CLINICAL INFECTIOUS DISEASES	2019
406	Tuladhar, Reshma; Singh, Anjana; Varma, Ajit; Choudhary, Devendra Kumar	Climatic factors influencing dengue incidence in an epidemic area of Nepal.	BMC research notes	2019
407	Singh, Bisu; Gurung, Jiwan; Chakraborty, Aparajita	Study of the mosquito larval diversity in the artificial breeding habitat of Gangtok, Sikkim.	International Journal of Mosquito Research	2019
408	Bhutia, Karma Doma; Lamtha, Sangey Chhophel	First outbreak of dengue fever in East Sikkim in Northeastern part of India.	Journal of family medicine and primary care	2019
409	Prasad, A. K.; Phukan, A. C.; Barman, B.	Activity of haemorrhagic fever viruses in North East Region of India	VirusDisease	2019
410	Sapam, S.; Phukan, A. C.; Prasad, A. K.	Study of Chikungunya virus infection in the state of Meghalaya	VirusDisease	2019
411	Gulati, Baldev R.	Epidemiology of Japanese Encephalitis in Animals: An Indian Perspective	VirusDisease	2019
412	Shrestha, Shanker Bahadur; Pyakurel, Uttam Raj; Khanal, Mukti; Upadhyay, Murari; Na-Bangchang, Kesara; Muhamad, Phunuch	Epidemiological situations and control strategies of vector-borne diseases in Nepal during 1998-2016	JOURNAL OF HEALTH RESEARCH	2019
413	Xu, Jian-Wei; Liu, Hui; Ai, Didan; Yu, Yan; Yu, Bian	Thematic points of the key informants beliefs, knowledge and perceptions regarding dengue fever in Eastern Shan Special Region IV, Myanmar.	Figshare	2019
414	Xu, Jian-Wei; Liu, Hui; Ai, Didan; Yu, Yan; Yu, Bian	Results of the household questionnaire survey in Eastern Shan Special Region IV, Myanmar.	Figshare	2019
415	Xu, Jian-Wei; Liu, Hui; Ai, Didan; Yu, Yan; Yu, Bian	Principal components for the construction of the family wealth index (FWI).	Figshare	2019
416	Sall, Olof; Hedberg, Sara Thulin; Neander, Marita; Tiwari, Sabina; Dornon, Lester; Bom, Rabin; Lagerqvist, Nina; Sundqvist, Martin; Molling, Paula	Etiology of Central Nervous System Infections in a Rural Area of Nepal Using Molecular Approaches	AMERICAN JOURNAL OF TROPICAL MEDICINE AND HYGIENE	2019
417	Tuladhar, Reshma; Singh, Anjana; Varma, Ajit; Choudhary, Devendra	MOESM2 of Climatic factors influencing dengue incidence in an epidemic area of Nepal	Figshare	2019
418	Tuladhar, Reshma; Singh, Anjana; Varma, Ajit; Choudhary, Devendra	MOESM1 of Climatic factors influencing dengue incidence in an epidemic area of Nepal	Figshare	2019
419	Turtle, Lance; Brindle, Hannah E; Schluter, W William; Faragher, Brian; Rayamajhi, Ajit; Bohara, Rajendra; Gurung, Santosh; Shakya, Geeta; Yoksan, Sutee; Dixit, Sameer; Rajbhandari, Rajesh; Paudel, Bimal; Adhikari, Shailaja; Solomon, Tom; Griffiths, Mike J	Low population Japanese encephalitis virus (JEV) seroprevalence in Udayapur district, Nepal, three years after a JE vaccination programme: A case for further catch up campaigns?	Figshare	2019
420	Bhatia, Mohit; Kumar, Pradeep; Gupta, Pratima; Gupta, Puneet Kumar; Dhar, Minakshi; Kalita, Deepjyoti	Serological evidence of human leptospirosis in patients with acute undifferentiated febrile illness from Uttarakhand, India: A pilot study	JOURNAL OF LABORATORY PHYSICIANS	2019

## Sheet: Excel Table S2
S2: Final database with relevant studies
ID	Regions	Diseases	Vectors	Author	Title	Source	Publication year	Abstract
4	4	2		Dutta, Prafulla; Khan, Siraj A.; Phukan, Anil C.; Hazarika, Sarat; Hazarika, Naba K.; Chetry, Sumi; Khan, Abdul M.; Kaur, Harpreet	Surveillance of Chikungunya virus activity in some North-eastern states of India	ASIAN PACIFIC JOURNAL OF TROPICAL MEDICINE	2019	Objective: To detect the prevalence pattern of Chikungunya virus in three states of Northeast India. Methods: A total of 1 510 samples were collected from different private and government hospitals of Assam, Arunachal Pradesh and Meghalaya. Serum was tested for the presence of IgM antibodies against Chikungunya virus followed by RT-PCR for amplification of Chikungunya E1 gene region using specifi…
5	4	1		Mondal, Ritwik; Devi, N. Pemola; Jauhari, R. K.	DENGUE FEVER INCIDENCES AND METEOROLOGICAL VARIABLES IN DEHRADUN CITY (UTTARAKHAND), INDIA : TEMPORAL ANALYSIS	Journal of Experimental Zoology India	2018	Dengue is well established from the year 2006 onwards with good abundance of vector mosquito species Aedes aegypti and Ae. albopictus in district Dehradun. The present study aimed to link meteonlogical variables with dengue cases in district Dehradun. During the study period (January 2012 to December 2014) the climatic variables viz., temperature, relative humidity (07:19h and 14:19h) and total r…
8	2	1		Acharya, Bipin Kumar; Cao, Chunxiang; Xu, Min; Chen, Wei; Pandit, Shreejana	Spatiotemporal Distribution and Geospatial Diffusion Patterns of 2013 Dengue Outbreak in Jhapa District, Nepal	ASIA-PACIFIC JOURNAL OF PUBLIC HEALTH	2018	This study describes spatiotemporal distribution and geospatial diffusion patterns of dengue outbreak of 2013 in Jhapa district, Nepal. Laboratory-confirmed dengue cases were collected from the District Public Health Office, Government of Nepal. Choropleth mapping technique, Global Moran's Index, SaTScan, and standard deviational ellipse were used to map and quantify the outbreak dynamics. The re…
13	4	1		Rahman, Muksedur; Sharma, Ajanta; Patgiri, Saurav; Hussain, Ezaz; Borah, Amrit Kumar; Saikia, Lahari	Serotyping of Dengue Viruses Circulating During 2014-2015 in Assam, India	INDIAN JOURNAL OF MEDICAL MICROBIOLOGY	2018	Dengue has become endemic in India with outbreaks caused by all the four serotypes occurring almost every year. Dengue cases have been increasing alarmingly in Assam also. This study aimed to identify the dengue serotypes circulating in Assam. Clinically suspected dengue fever cases were included in the study. Viral RNA was extracted using QIAamp Viral RNA Mini Kit (Qiagen). Nested reverse transc…
17	4	1		Borkakoty, Biswajyoti; Das, Mandakini; Sarma, Kishore; Jakharia, Aniruddha; Das, Palash Kumar; Bhattacharya, Chandrakanta; Apum, Basumoti; Biswas, Dipankar	Molecular Characterisation and Phylogenetic Analysis of Dengue Outbreak in Pasighat, Arunachal Pradesh, Northeast India	INDIAN JOURNAL OF MEDICAL MICROBIOLOGY	2018	Background and Objectives: Dengue is one of the most prevalent arboviral diseases in the world with 390 million dengue infections per year. In this study, we report the molecular characterisation of dengue outbreak in Pasighat, Arunachal Pradesh, Northeast India during 2015. Subjects and Methods: A total of 613 dengue-suspected cases were screened for dengue virus by dengue NS1 Ag and anti-dengue…
21	2	1		Acharya, Bipin Kumar; Cao, ChunXiang; Lakes, Tobia; Chen, Wei; Naeem, Shahid; Pandit, Shreejana	Modeling the spatially varying risk factors of dengue fever in Jhapa district, Nepal, using the semi-parametric geographically weighted regression model	INTERNATIONAL JOURNAL OF BIOMETEOROLOGY	2018	Dengue fever is expanding rapidly in many tropical and subtropical countries since the last few decades. However, due to limited research, little is known about the spatial patterns and associated risk factors on a local scale particularly in the newly emerged areas. In this study, we explored spatial patterns and evaluated associated potential environmental and socioeconomic risk factors in the …
38	4	1		Singh, L. Kokindro; Yengkokpam, Chitra; Singh, L. Shivadutta	A STUDY OF SEROPREVALENCE AND CHANGING TREND OF DENGUE IN A TERTIARY CARE HOSPITAL IN MANIPUR	JOURNAL OF EVOLUTION OF MEDICAL AND DENTAL SCIENCES-JEMDS	2018	BACKGROUNDDengue fever is a seasonal and emerging acute mosquito borne arbo-viral illness affecting tropical and sub-tropical countries. This illness ranges from mild asymptomatic form to severe dengue haemorrhagic fever with or without dengue shock syndrome. In India, the epidemiology of dengue virus infection is very complex and ever changing. Infection has expanded over the last two decades to…
35	2	1		Khetan, Ramawatar Prasad; Stein, David A; Chaudhary, Santosh Kumar; Rauniyar, Ramanuj; Upadhyay, Bishnu Prasad; Gupta, Umesh Prasad; Gupta, Birendra Prasad	Profile of the 2016 dengue outbreak in Nepal.	BMC research notes	2018	OBJECTIVE: The objective of this study was to obtain clinical, virological and demographic data detailing the2016 dengue outbreak in Nepal.RESULTS: Dengue disease was first reported in Nepal in2004 and several major outbreaks have occurred since then, witha significant impact on public health. An outbreak of dengue fever occurred in Nepal during June to November 2016, with a peak number of cases …
36	4	1		Sargiary, Pallabi; Das, Angshurekha; Rajkhowa, Purnima; Hussain, Pirbox Rafiqul; Nath, Reema	First Outbreak of Dengue in Jorhat District of Assam	JOURNAL OF CLINICAL AND DIAGNOSTIC RESEARCH	2018	Introduction: Dengue Virus (DENV) infection is an important human arboviral infection. Though it is endemic in several parts of India. there has been no reported outbreak from Jorhat district of Assam, India.Aim: To present a comprehensive picture of the first outbreak of dengue fever that occurred in Jorhat (Assam, India) and its adjoining districts from July to December 2016.Materials and Metho…
41	4	2		Dutta, P.; Khan, S. A.; Chetry, S.; Apum, B.	First report of Chikungunya virus circulation during a dengue outbreak in Arunachal Pradesh, a Northeastern state of India	TROPICAL BIOMEDICINE	2018	Dengue has become a major public health problem in Pasighat, Arunachal Pradesh since 2012 outbreak. This region is rich in Aedes mosquitoes, the common vector for Dengue and Chikungunya (CHIK), however, active surveillance of CHIK is lacking in this part of India. Therefore, this study has been undertaken to detect the presence of CHIKV infection during 2014 and 2015 dengue outbreak in Arunachal …
43	4	4		Sudhan, Shashi Sharma; Sharma, Monika; Sharma, Preeti; Gupta, Rajiv Kumar; Sambyal, Sorabh Singh; Sharma, Sonali	Serosurveillance of Dengue, Chikungunya and Zika in Jammu, a Sub-Himalayan Region of India	JOURNAL OF CLINICAL AND DIAGNOSTIC RESEARCH	2017	Introduction: Dengue and chikungunya are Aedes mosquitoborne viral diseases of major public health concern in India. Recently, there is a gradual rise in number of dengue and chikungunya positive cases in various states of Northern India and a similar emergence and increase of dengue positive cases has been observed in Jammu since 2011. Among the mosquitoborne diseases dengue has become a regular…
44	4	1	3	Singh, Ajay Kumar; Chawla, Sumit; Chawla, Bharti; Bhaglani, Dimple Kumar; Sharma, Krishan Chander	Role of a Surveillance System in the Management of an Outbreak of Dengue in the Mid Hills of Himachal Pradesh, India	JOURNAL OF CLINICAL AND DIAGNOSTIC RESEARCH	2017	Introduction: Surveillance systems are instrumental in not only eliciting the impending outbreaks but also for initiation of public health action. Integrated Disease Surveillance Programme (IDSP) of India guides in the clinical and laboratory diagnosis of vector borne diseases such as Dengue and its management.Aim: To assess any impending outbreak of Dengue in the region, by using IDSP surveillan…
46	2	1		Dumre, Shyam Prakash; Bhandari, Renu; Shakya, Geeta; Shrestha, Sanjay Kumar; Cherif, Mahamoud Sama; Ghimire, Prakash; Klungthong, Chonticha; Yoon, In-Kyu; Hirayama, Kenji; Na-Bangchang, Kesara; Fernandez, Stefan	Dengue Virus Serotypes 1 and 2 Responsible for Major Dengue Outbreaks in Nepal: Clinical, Laboratory, and Epidemiological Features.	The American journal of tropical medicine and hygiene	2017	Dengue virus (DENV) is expanding toward previously nonendemic areas. DENV has recently been introduced in Nepal with limited information. We report the clinical features and serotype distribution of DENV in Nepal during the major outbreaks. A total of 1,215 clinical dengue cases at two major hospitals of central and western Nepal were investigated. Demographic, clinical, and laboratory parameters…
48	2	3		Pandey, Kishor; Pandey, Basu Dev; Chaurasiya, Ram Rekha; Thakur, Mahesh; Neupane, Biswas; Shah, Yogendra; Mya Myat Ngwe Tun; Morita, Kouichi	Evidence of Chikungunya virus circulation in the Terai region of Nepal in 2014 and 2015	TRANSACTIONS OF THE ROYAL SOCIETY OF TROPICAL MEDICINE AND HYGIENE	2017	Background: Chikungunya virus (CHIKV) infection is an emerging viral disease in Nepal, with the reported by our laboratories in 2013. Because of the similarity in signs and symptoms to dengue virus (DENV) and misdiagnosis, the under-reporting of CHIKV infection in DENV-endemic areas of Nepal is very common. The aim of the present study is to identify CHIKV infection among patients with febrile il…
51	4	2		Dutta, Prafulla; Khan, Siraj Ahmed; Hazarika, Naba Kumar; Chetry, Sumi	Molecular and Phylogenetic Evidence of Chikungunya Virus Circulating in Assam, India	INDIAN JOURNAL OF MEDICAL MICROBIOLOGY	2017	Purpose: Northeast Region of India possesses an abundant number of Aedes mosquitoes, the common vector for Dengue and Chikungunya (CHIK). Dengue is reported every year from Assam, but active surveillance for CHIK virus (CHIKV) infection is lacking in this part of India. Therefore, this present study has been undertaken to detect any CHIKV infection during a dengue outbreak in Assam. Materials and…
59	2	1	1	Thapa, Srinivas; Pant, Narayan Dutt; Shrestha, Rojina; Ganga, G. C.; Shrestha, Bidya; Pandey, Basu Dev; Gautam, Ishan	Prevalence of dengue and diversity of cultivable bacteria in vector Aedes aegypti (L.) from two dengue endemic districts, Kanchanpur and Parsa of Nepal	JOURNAL OF HEALTH POPULATION AND NUTRITION	2017	Background: Dengue fever, an endemic arboviral disease, represents one of the major public health concerns in Nepal. It is transmitted by bites of infected Aedes aegypti and Aedes albopictus, the former being primary vector. The bacterial community plays a significant role in biology of mosquitoes; however, the bacterial communities of primary vector A. aegypti remain unstudied in Nepal. The stud…
60	4	5		Sapkota, Surendra; Bhandari, Sudeep; Sapkota, Subash; Hamal, Rabin	Dengue and Scrub Typhus Coinfection in a Patient Presenting with Febrile Illness	CASE REPORTS IN INFECTIOUS DISEASES	2017	Dengue fever and scrub typhus are common causes of acute febrile illness of unclear origin in Asia. Though coinfections of many vector-borne diseases have been described, articles on dengue and scrub typhus coinfection are distinctly limited. In case of coinfection with dengue and scrub typhus, vigilant monitoring of vitals, platelets transfusion, and timely treatment with doxycycline are necessa…
73	2	1		Acharya, Bipin Kumar; Cao, ChunXiang; Lakes, Tobia; Chen, Wei; Naeem, Shahid	Spatiotemporal analysis of dengue fever in Nepal from 2010 to 2014	BMC PUBLIC HEALTH	2016	Background: Due to recent emergence, dengue is becoming one of the major public health problems in Nepal. The numbers of reported dengue cases in general and the area with reported dengue cases are both continuously increasing in recent years. However, spatiotemporal patterns and clusters of dengue have not been investigated yet. This study aims to fill this gap by analyzing spatiotemporal patter…
75	6	5		Todd, Catherine S.; Mansoor, Ghulam Farooq; Buhler, Cyril; Rahimi, Habiburrahman; Zekria, Rohullah; Fernandez, Stefan; Mikhail, Amy F. W.; Scott, Paul T.; Yingst, Samuel L.	Prevalence of Zoonotic and Vector-Borne Infections Among Afghan National Army Recruits in Afghanistan	VECTOR-BORNE AND ZOONOTIC DISEASES	2016	Objective: To measure prevalence of prior/current Plasmodium vivax and Plasmodium falciparum (PV and PF), Brucella spp. (BR), dengue virus (DENV), Leishmania donovani (visceral leishmaniasis; VL), and Crimean-Congo hemorrhagic fever (CCHF) virus exposure among Afghan National Army (ANA) recruits.Methods: Randomly chosen, nationally representative serum samples from consenting men aged 18-40 years…
78	4	5		Ahmad, S.; Dhar, M.; Mittal, G.; Bhat, N. K.; Shirazi, N.; Kalra, V.; Sati, H. C.; Gupta, V.	A comparative hospital-based observational study of mono- and co-infections of malaria, dengue virus and scrub typhus causing acute undifferentiated fever	EUROPEAN JOURNAL OF CLINICAL MICROBIOLOGY & INFECTIOUS DISEASES	2016	Positive serology for dengue and/or scrub typhus infection with/without positive malarial smear (designated as mixed or co-infection) is being increasingly observed during epidemics of acute undifferentiated febrile illnesses (AUFIs). We planned to study the clinical and biochemical spectrum of co-infections with Plasmodium sp., dengue virus and scrub typhus and compare these with mono-infection …
79	2	1		Gupta, Birendra Prasad; Adhikari, Anurag; Rauniyar, Ramanuj; Kurmi, Roshan; Upadhya, Bishnu Prasad; Jha, Bimlesh Kumar; Pandey, Basudev; Das Manandhar, Krishna	Dengue virus infection in a French traveller to the hilly region of Nepal in 2015: a case report.	Journal of medical case reports	2016	BACKGROUND: Dengue viral infections are known to pose a significant risk during travel to tropical regions, but it is surprising to find dengue transmission in the hilly region of Nepal, which is over 1800mtr above sea level.CASE PRESENTATION: A 43-year-old Caucasian female traveler from France presented with fever and abdominal pain following a diarrheal illness while visiting the central hilly …
83	2	1		Shrestha, Rojina; Pant, Narayan Dutt; Ganga, G. C.; Thapa, Srinivas; Neupane, Biswas; Shah, Yogendra; Gautam, Ishan; Pandey, Basu Dev	Serological and Entomological Study of Dengue in Dang and Chitwan Districts of Nepal	PLOS ONE	2016	A descriptive cross-sectional study was carried out among 264 suspected dengue patients in two districts (Dang and Chitwan) of Nepal from June 2013 to November 2013. The anti-dengue IgM positivity was found to be (51/264) 19.31% by capture ELISA, of which 21 (41.2%) were male and 30 (58.8%) were female. Symptoms of seropositive cases were fever, anorexia, nausea, headache, retro-orbital pain, ski…
84	4	1		Mondal, Ritwik; Devi, N. Pemola; Jauhari, R. K.	Studies on Symptomatic Profiles of Dengue Fever (DF) vis-a-vis Non-Dengue Fever (NDF) in District Dehradun, Uttarakhand	Journal of Communicable Diseases	2016	Dengue is considered to be common in most tropical and subtropical regions. The unplanned development of Dehradun city along with increasing circumference of slum areas has resulted in proportional increase of dengue prevalence. Dengue detection by conducting molecular and virological tests is complex, tedious to perform, and is less feasible for routine laboratory practices. Hence, this study wa…
85	4	1		Shashi, Sudhan S.; Monika, Sharma; Kumarand, Gupta Rajiv; Sorabh, Sambyal S.	Sero-Epidemiological trends of Dengue Fever in Jammu Province of J&K State	INTERNATIONAL JOURNAL OF MEDICAL RESEARCH & HEALTH SCIENCES	2016	Dengue, an arthropod-borne arboviral disease is becoming a major public health concern, both in the tropical and subtropical regions of the world. In view of exponential increase in dengue positive cases reported in 2013, this study to follow the emerging trends of the disease over a period of five years from 2011 to 2015 was planned. The laboratory records of clinically suspected Dengue patients…
92	2	1		Gupta, Birendra Prasad; Singh, Sneha; Kurmi, Roshan; Malla, Rajani; Sreekumar, Easwaran; Das Manandhar, Krishna	Re-emergence of dengue virus serotype 2 strains in the 2013 outbreak in Nepal	INDIAN JOURNAL OF MEDICAL RESEARCH	2015	Background & objectives: Epidemiological interventions and mosquito control are the available measures for dengue control. The former approach uses serotype and genetic information on the circulating virus strains. Dengue has been frequently reported from Nepal, but this information is mostly lacking. The present study was done to generate a comprehensive clinical and virological picture of a den…
93	4	1		Dev, V; Mahanta, N.; Baruah, B. K.	Dengue, an emerging arboviral infection in Assam, northeast India	TROPICAL BIOMEDICINE	2015	Dengue is emerging as major public health concern in northeast India and spreading with increased morbidity. Most cases were recorded in Guwahati metropolitan city of the state of Assam during post-monsoon months (September-December). These comprised all age groups of both sexes with significantly higher incidence of cases in adult males aged 2660 years.
96	2	1		Pandey, Basu Dev; Pandey, Kishor; Neupane, Biswas; Shah, Yogendra; Adhikary, Krishna P.; Gautam, Ishan; Hagge, Deanna A.; Morita, Kouichi	Persistent dengue emergence: the 7 years surrounding the 2010 epidemic in Nepal	TRANSACTIONS OF THE ROYAL SOCIETY OF TROPICAL MEDICINE AND HYGIENE	2015	Background: Dengue fever (DF) is an emerging public health problem in Nepal, and yet neither the magnitude of the DF burden or its epidemiological trends are well understood.Methods: We conducted a sero-epidemiological, seasonal trend and demographic analysis of the trends in DF in the Terai region of Nepal, from 2007 to 2013. In that period, 2002 serum samples were collected from febrile patient…
100	2	3		Pandey, Basu Dev; Neupane, Biswas; Pandey, Kishor; Tun, Mya Myat Ngwe; Morita, Kouichi	Detection of Chikungunya Virus in Nepal	AMERICAN JOURNAL OF TROPICAL MEDICINE AND HYGIENE	2015	Chikungunya virus (CHIKV) is an emerging alpha viral disease and a public health problem in South Asia including Nepal in recent years. In this study, sera were collected from patients presenting with fever, headache, muscular pain, fatigue, and joint pain of both upper and lower extremities. A total of 169 serum samples were tested for CHIKV and dengue virus (DENV) by using Immunoglobulin M (IgM…
106	3	1		Zangmo, Sangay; Klungthong, Chonticha; Chinnawirotpisan, Piyawan; Tantimavanich, Srisurang; Kosoltanapiwat, Nathamon; Thaisomboonsuk, Butsaya; Phuntsho, Kelzang; Wangchuk, Sonam; Yoon, In-Kyu; Fernandez, Stefan	Epidemiological and Molecular Characterization of Dengue Virus Circulating in Bhutan, 2013-2014	PLOS NEGLECTED TROPICAL DISEASES	2015	Dengue is one of the most significant public health problems in tropical and subtropical countries, and is increasingly being detected in traditionally non-endemic areas. In Bhutan, dengue virus (DENV) has only recently been detected and limited information is available. In this study, we analyzed the epidemiological and molecular characteristics of DENV in two southern districts in Bhutan from 2…
112	4	2		Khan, Siraj Ahmed; Dutta, Prafulla; Topno, Rashmee; Borah, Jani; Chowdhury, Purvita; Mahanta, Jagadish	Chikungunya outbreak in Garo Hills, Meghalaya: An epidemiological perspective	INDIAN JOURNAL OF MEDICAL RESEARCH	2015	Background &objectives: Chikungunya (CHIK) fever is a mosquito-borne disease caused by chikungunya virus (CHIKV). Chikungunya infection was first reported from India in 1963 from Kolkata. We report the serological and molecular evidence of an outbreak of chikungunya in northeast India that occurred in Tura, a hilly and forested terrain in Garo Hills district of Meghalaya.Methods: Blood samples (3…
122	2	1		Neupane, Biswas; Rijal, Komal Raj; Banjara, Megha Raj; Pandey, Basu Dev	Knowledge and prevention measures against dengue in southern Nepal	Journal of Coastal Life Medicine	2014	Objective: To ascertain the knowledge and prevention measures against dengue among selected adult population in southern Nepal.Methods: A cross sectional study was conducted in Rapti Zonal Hospital, Dang and Bharatpur Hospital, Chitwan during August November, 2011. A total of 212 patients were interviewed regarding their knowledge and practices about dengue fever. Serum samples were collected and…
123	5	5		Hasan, Zahra; Atkinson, Barry; Jamil, Bushra; Samreen, Azra; Altaf, Lamia; Hewson, Roger	Short Report: Diagnostic Testing for Hemorrhagic Fevers in Pakistan: 2007-2013	AMERICAN JOURNAL OF TROPICAL MEDICINE AND HYGIENE	2014	Crimean Congo hemorrhagic fever virus (CCHFV) and dengue virus (DENV) are endemic to Pakistan. Patients presenting with symptoms of fever, bleeding, and rash cannot be distinguished without appropriate testing. We report data on 354 samples tested for CCHFV at The Aga Khan University Hospital in Pakistan between 2007 and 2013. All samples were tested for the presence of CCHFV RNA. Some samples we…
136	2	2		Pun, Sher Bahadur; Bastola, Anup; Shah, Rajesh	First report of Chikungunya virus infection in Nepal	JOURNAL OF INFECTION IN DEVELOPING COUNTRIES	2014	Chikungunya virus is an emerging arboviral disease that has been spreading rapidly across south Asia in recent years. Until recently, no chikungunya cases have been reported in Nepal. For the first time, we report three cases of chikungunya virus infection in Nepal
138	4	5		Singh, Ragini; Singh, S P; Ahmad, Niaz	A Study of Etiological Pattern in an Epidemic of Acute Febrile Illness during Monsoon in a Tertiary Health Care Institute of Uttarakhand, India.	Journal of clinical and diagnostic research : JCDR	2014	BACKGROUND: Many parts of India are endemic for the dengue, malaria, typhoid and scrub typhus infections. The relative contribution of these illnesses in an outbreak of acute febrile illness is not known in this region.OBJECTIVE: The present study was conducted to find out the etiological pattern in an epidemic of acute febrile illness in Uttarakhand during the monsoon period. The study also focu…
149	4	1	2	Khan, Siraj A; Dutta, Prafulla; Topno, Rashmee; Soni, Monika; Mahanta, Jagadish	Dengue outbreak in a hilly state of Arunachal Pradesh in Northeast India.	TheScientificWorldJournal	2014	Dengue has been reported from plains as well as hilly regions of India including some parts of Northeast India. In July-August 2012, outbreak of fever with unknown origin (FUO) indicative of Dengue was reported in Pasighat, East Siang district of Arunachal Pradesh (AP) state. Serum samples (n = 164) collected from patients from Health Training and Research Centre General Hospital, Pasighat, were …
160	3	2		Wangchuk, Sonam; Chinnawirotpisan, Piyawan; Dorji, Tshering; Tobgay, Tashi; Dorji, Tandin; Yoon, In-Kyu; Fernandez, Stefan	Chikungunya Fever Outbreak, Bhutan, 2012	EMERGING INFECTIOUS DISEASES	2013	In 2012, chikungunya virus (CHIKV) was reported for the first time in Bhutan. IgM ELISA results were positive for 36/210 patient samples; FOR was positive for 32/81. Phylogenetic analyses confirmed that Bhutan CHIKV belongs to the East/Central/South African genotype. Appropriate responses to future outbreaks require a system of surveillance and improved laboratory capacity.
165	2	1		Pun, Sher Bahadur; Shah, Yogendra	Critical phase among patients with dengue fever during the 2010 outbreak in Nepal	TRANSACTIONS OF THE ROYAL SOCIETY OF TROPICAL MEDICINE AND HYGIENE	2013	Dengue virus infection has become an increasingly serious threat to public health in Nepal. Detection and/or serotyping of dengue virus has been reported in the past; however, little is known about the critical phase among dengue patients in Nepal.Rapid immunochromatographic tests and reverse transcription PCR (RT-PCR) were performed in order to diagnosis dengue fever. Ultrasonographic and chest …
166	4	1	2	Khan, S. A.; Dutta, P.; Borah, J.; Chowdhury, P.; Doloi, P. K.; Mahanta, J.	Dengue outbreak in an Indo-Myanmar boarder area: epidemiological aspects and risk factors	TROPICAL BIOMEDICINE	2013	During October 2007, a large outbreak of suspected dengue fever (DF) was reported in Moreh township, Manipur: the first widespread outbreak in Northeast India. A cross sectional study was carried out in Moreh. The information on outbreak was collected and then described in time, place and person characteristics to arrive at aetiological hypotheses. Two hundred and eighty two serum samples were co…
167	2	1	1	Pandey, Basu D; Nabeshima, Takeshi; Pandey, Kishor; Rajendra, Saroj P; Shah, Yogendra; Adhikari, Bal R; Gupta, Govinda; Gautam, Ishan; Tun, Mya M N; Uchida, Reo; Shrestha, Mahendra; Kurane, Ichiro; Morita, Kouichi	First isolation of dengue virus from the 2010 epidemic in Nepal.	Tropical medicine and health	2013	Dengue is an emerging disease in Nepal and was first observed as an outbreak in nine lowland districts in 2006. In 2010, however, a large epidemic of dengue occurred with 4,529 suspected and 917 serologically-confirmed cases and five deaths reported in government hospitals in Nepal. The collection of demographic information was performed along with an entomological survey and clinical evaluation …
174	4	1		Ahmad, Sohaib; Dhar, Minakshi; Srivastava, Saurabh; Bhat, Nowneet K.; Shirazi, Nadia; Biswas, Debasis; Kadian, Monil; Ghai, Santosh	Dengue hepatitis sans dysfunction: experience of a single tertiary referral centre in the north Indian state of Uttarakhand	TROPICAL DOCTOR	2013	Hepatic involvement is uncommon in dengue viral infections and is traditionally thought to be associated with severe disease in terms of morbidity and mortality. This study was conducted in order to assess the liver function in patients with dengue virus infection and to analyse its effect upon patient outcome. Three hundred and twenty-seven consecutive patients with dengue virus were categorized…
187	4	1	3	Sankari, T.; Hoti, S. L.; Singh, Th Bhubonchandra; Shanmugavel, J.	Outbreak of dengue virus serotype-2 (DENV-2) of Cambodian origin in Manipur, India - Association with meteorological factors	INDIAN JOURNAL OF MEDICAL RESEARCH	2012	Background & objectives: Dengue is a major health problem in many parts of India and its neighbouring countries. Dengue cases have not been reported from Manipur, a northeastern State of India till 2007. But, the sudden outbreak of fever with febrile illness during 2007 and 2008, suspected to be dengue/dengue haemorrhagic fever was investigated to detect the causative agent. Potential impact of c…
194	2	1		Poudel, A; Shah, Y; Khatri, B; Joshi, D R; Bhatta, D R; Pandey, B D	The burden of dengue infection in some vulnerable regions of Nepal.	Nepal Medical College journal : NMCJ	2012	Dengue is an emerging mosquito borne disease of public health importance in Nepal. A descriptive cross sectional study was carried out to estimate sero-prevalence and distribution pattern of dengue in certain vulnerable regions of Nepal from June to September 2009. A total of 460 venous blood samples were collected from individuals experiencing a febrile illness clinically consistent with dengue …
195	2	1		Shah, Y; Katuwal, A; Pun, R; Pant, K; Sherchand, S P; Pandey, K; Joshi, D D; Pandey, B D	Dengue in western Terai region of Nepal.	Journal of Nepal Health Research Council	2012	BACKGROUND: Dengue Fever (DF) is an emerging mosquito-borne disease. It is a nagging public health problem in the low lands of Terai, expanding to new areas of Nepal in recent years.METHODS: A cross-sectional study was conducted to determine anti-Dengue IgM positive rate in Mahendranagar, Dhangadi and Dang between August 2008 and November 2009. Serum samples were collected from 283 patients visit…
201	4	3	3	Dutta, P.; Khan, S. A.; Khan, A. M.; Borah, J.; Chowdhury, P.; Mahanta, J.	First evidence of chikungunya virus infection in Assam, Northeast India	TRANSACTIONS OF THE ROYAL SOCIETY OF TROPICAL MEDICINE AND HYGIENE	2011	During June-September 2008, an illness characterized by fever, headache and joint pain was reported in Assam state, northeast India. It presented characteristic features resembling chikungunya or dengue virus infection based on clinical symptoms. Dengue and chikungunya IgM antibody was detected in 10.0% (28/280) and 3.6% (10/280) patients respectively. The chikungunya positive patients did not tr…
204	2	1		Pun, R.; Pant, K. P.; Bhatta, D. R.; Pandey, B. D.	Acute Dengue Infection in the Western Terai Region of Nepal	JOURNAL OF NEPAL MEDICAL ASSOCIATION	2011	Introduction: Dengue fever is an emerging mosquito borne disease in Nepal claiming substantial morbidity and mortality. The objective of the study was to find out frequency of acute dengue infection in patients from the hospitals of the western Nepal.Methods: The study was conducted between August 2007 and July 2008 in patients visiting hospitals of the western terai of Nepal with chief complains…
221	4	5		Taraphdar, Debjani; Sarkar, Arindam; Bhattacharya, Mihir Kumar; Chatterjee, Shyamalendu	Sero diagnosis of dengue activity in an unknown febrile outbreak at the Siliguri Town, District Darjeeling, West Bengal	ASIAN PACIFIC JOURNAL OF TROPICAL MEDICINE	2010	Objective: To investigate the outbreak of unknown fever at Siliguri town, Darjeeling District on request from the State Health Department, Government of West Bengal. Methods: Investigations were made to the affected wards, Sub Divisional Hospital and the nursing homes of Siliguri Town. Duration of illness was 3-5 days. Interesting observations were made in some cases which had gastrointestinal di…
225	3	1		Dorji, Tandin; Yoon, In-Kyu; Holmes, Edward C.; Wangchuk, Sonam; Tobgay, Tashi; Nisalak, Ananda; Chinnawirotpisan, Piyawan; Sangkachantaranon, Kanittha; Gibbons, Robert V.; Jarman, Richard G.	Diversity and Origin of Dengue Virus Serotypes 1, 2, and 3, Bhutan	EMERGING INFECTIOUS DISEASES	2009	To determine the serotype and genotype of dengue virus (DENV) in Bhutan, we conducted phylogenetic analyses of complete envelope gene sequences. DENV-2 (Cosmopolitan genotype) predominated in 2004, and DENV-3 (genotype III) predominated in 2005-2006; these viruses were imported from India. Primary dengue infections outnumbered secondary infections, suggesting recent emergence.
229	2	1		Sah, O P; Subedi, S; Morita, K; Inone, S; Kurane, I; Pandey, B D	Serological study of dengue virus infection in Terai region, Nepal.	Nepal Medical College journal : NMCJ	2009	A cross-sectional study was conducted to determine dengue virus IgM-positive rate in Terai region, Nepal from August to December 2007. Serum samples were collected from 183 symptomatic cases. The samples were examined for dengue virus specific IgM using particle agglutination test. Of 183 serum samples, 55 (30.0%) had positive for dengue IgM antibody. The positive rate was highest (50.0%) in Bira…
232	4	1		Agarwal, Jagdish Prasad; Bhattacharyya, P. C.; Das, S. K.; Sharma, Manas; Gupta, Manju	DENGUE ENCEPHALITIS	SOUTHEAST ASIAN JOURNAL OF TROPICAL MEDICINE AND PUBLIC HEALTH	2009	Encephalitis is an uncommon manifestation of dengue fever. Here we present a 4-year-old female child from northeastern India with dengue encephalitis. To our knowledge, this is the first reported case of dengue encephalitis from this region.
240	2	1		Takasaki, Tomohiko; Kotaki, Akira; Nishimura, Kiyomi; Sato, Yukiyoshi; Tokuda, Atsuko; Lim, Chang Kweng; Ito, Mikako; Tajima, Shigeru; Nerome, Reiko; Kurane, Ichiro	Dengue virus type 2 isolated from an imported dengue patient in Japan: First isolation of dengue virus from Nepal	JOURNAL OF TRAVEL MEDICINE	2008	We report the isolation of dengue virus type 2 from a dengue patient returning to Japan from Nepal in October, 2004. This is the first isolate of dengue virus in Nepal. According to nucleotide homology, the virus was closest to a dengue virus type 2 isolate from India.
243	2	5		Blacksell, Stuart D.; Sharma, Nastu P.; Phumratanaprapin, Weerapong; Jenjaroen, Kemajittra; Peacock, Sharon J.; White, Nicholas J.; Pukrittayakamee, Sasithon; Day, Nicholas P. J.	Serological and blood culture investigations of Nepalese fever patients	TRANSACTIONS OF THE ROYAL SOCIETY OF TROPICAL MEDICINE AND HYGIENE	2007	Serological testing of paired (i.e. admission and convalescent) sera from 103 fever patients in Kathmandu, Nepal, was performed to estimate the prevalence rates of scrub typhus, murine typhus, Leptospira and dengue virus antibodies and to determine their rote in the cause of active infections. Blood cultures from 15 patients grew Salmonella enterica serovar Typhi, 8 grew S. Paratyphi A and 6 grew…
250	8	1		Shah, G S; Islam, S; Das, B K	Clinical and laboratory profile of dengue infection in children.	Kathmandu University medical journal (KUMJ)	2006	The present work is a prospective, observational, hospital based study on 100 sero positive cases of dengue infection, admitted to Dhaka Children Hospital, Dhaka, Bangladesh during the period 2000 -2001. The patients were in the age group 8 months to 14 years with a mean age of 8.3 years. The serological tests were performed by rapid strip test. Primary dengue infection (only Ig M positive) was o…
258	2	1		Pandey, Basu Dev; Rai, Shiba Kumar; Morita, Kouichi; Kurane, Ichiro	First case of Dengue virus infection in Nepal.	Nepal Medical College journal : NMCJ	2004	Dengue virus transmitted by Aedes mosquito is one of the important cause health problems in world. Dengue fever and more severe and often fatal forms namely dengue hemorrhagic fever and dengue shock syndrome are emerging health problems in many part of the globe. No cases of Dengue virus infection have been reported from Nepal till date and for the first time, we report a case of dengue fever fro…
284	5	1		Paul, R E; Patel, A Y; Mirza, S; Fisher-Hoch, S P; Luby, S P	Expansion of epidemic dengue viral infections to Pakistan.	International journal of infectious diseases : IJID : official publication of the International Society for Infectious Diseases	1998	OBJECTIVES: Antibodies to dengue viruses have occasionally been reported in individuals in Pakistan, but the frequency of occurrence of dengue infection in Pakistan is unclear. The first confirmed dengue hemorrhagic fever outbreak in Pakistan occurred in 1994. In October 1995, the authors investigated an outbreak of a febrile illness among employees of a construction contractor at a power generat…
296	4	1		Baruah, H. C.; Mohapatra, P. K.; Kire, M.; Pegu, D. K.; Mahanta, J.	Haemorrhagic manifestations associated with Dengue virus infection in Nagaland	Journal of Communicable Diseases	1996
345	4	1		MATHEW, T; SURI, JC; SURI, NK; BHOLA, SR; ARORA, RR; LAL, P; RAICHAUDHARI, AN; MATHUR, KK; GUPTA, JP	INVESTIGATION ON AN EPIDEMIC OF DENGUE IN JAMMU, 1974	INDIAN JOURNAL OF MEDICAL RESEARCH	1977
353	7	3	3	THAUNG U; MING C K; SWE T; THEIN S	EPIDEMIOLOGICAL FEATURES OF DENGUE AND CHIKUNGUNYA INFECTIONS IN BURMA	SOUTHEAST ASIAN JOURNAL OF TROPICAL MEDICINE AND PUBLIC HEALTH	1975
364	4	1		BIRKS, PH	DENGUE IN NORTHERN ASSAM TEA GARDENS	TRANSACTIONS OF THE ROYAL SOCIETY OF TROPICAL MEDICINE AND HYGIENE	1952
380	2	1		Pandey B.D, Morita Kouichi, Khanal S.R, Takasaki Tomohiko, Miyazaki Isao, Ogawa Tetsuro, Inoue Shingo, kurane Ichiro	Dengue Virus, Nepal	EMERGING INFECTIOUS DISEASES	2008
381	2	1		Malla S, Thakur GD, Shrestha SK, Banjeree MK, Thapa LB, Gongal G	Indentification of all dengue serotypes in Nepal	Emerging Infectionous Diseases	2008
383	2	1		Lachish, Tamar; Lustig, Yaniv; Leshem, Eyal; Katz-Likvornik, Shiri; Biber, Asaf; Nadir, Eyal; Schwartz, Eli	High incidence of dengue in Israel travelers to Kathmandu, Nepal in 2019.	Journal of travel medicine	2020	Highlight: We describe the emergence of dengue in Kathmandu in Nepal in 2019. We found a high incidence in Israeli travelers. The circulating serotypes were identified as DENV-2 and DENV-3 with phylogenetic analysis suggesting that the latter serotype originated from India. Travelers to Nepal should be aware of the potential dengue risk beyond the Terai.
386	2	1		Pandey, Basu Dev; Costello, Anthony	The dengue epidemic and climate change in Nepal	LANCET	2019
396	4	1		Jain, Ashish; Jain, Sanchit; Chowdhury, Nilotpal	Seroprevalence of dengue in blood donors in an outbreak: experience of a blood bank in north India	TROPICAL DOCTOR	2019	Our aim was to determine the prevalence of dengue among blood donors at a centre in north India during an outbreak. A retrospective cross-sectional study was conducted using stored serum samples of 369 blood donors at the All India Institute of Medical Sciences (AIIMS), Rishikesh between August and November 2016. Serum samples were tested by an immune-chromatographic rapid test for the screening …
402	4	1		Rao, Chaitra; Kaur, Harmanmeet; Gupta, Nivedita; Sabeena, Sasidharan Pillai; Ambica, R.; Jain, Amita; Yadav, Ashvini; Dwibedi, Bhagirathi; Malhotra, Bharti; Kakru, Dalip K.; Biswas, Debasis; Savargaonkar, Deepali; Ganesan, M.; Sabath, Jyotsnamayee; Dhingra, Kanwardeep; Lalitha, S.; Valecha, Neena; Madhavilatha, Pamireddy; Barde, Pradip, V; Joshi, Piyush D.; Sharma, Pratibha; Gupta, Rajarshi; Rath…	Geographical distribution of primary & secondary dengue cases in India-2017: A cross-sectional multicentric study	INDIAN JOURNAL OF MEDICAL RESEARCH	2019	Background & objectives: Dengue virus infection is endemic in India with all the four serotypes of dengue virus in circulation. This study was aimed to determine the geographic distribution of the primary and secondary dengue cases in India.Methods: A multicentre cross-sectional study was conducted at Department of Health Research / Indian Council of Medical Research (DHR)/(ICMR) viral research a…
406	2	1		Tuladhar, Reshma; Singh, Anjana; Varma, Ajit; Choudhary, Devendra Kumar	Climatic factors influencing dengue incidence in an epidemic area of Nepal.	BMC research notes	2019	OBJECTIVE: Geographic expansion of dengue incidence has drawn a global interest to identify the influential factors that instigate the spread of this disease. The objective of this study was to find the environmental factors linked to dengue incidence in a dengue epidemic area of Nepal by negative binomial models using climatic factors from 2010 to 2017.RESULTS: Minimum temperature at lag 2months…
408	4	1		Bhutia, Karma Doma; Lamtha, Sangey Chhophel	First outbreak of dengue fever in East Sikkim in Northeastern part of India.	Journal of family medicine and primary care	2019	Background: Dengue viruses, single-stranded positive polarity ribonucleic acid (RNA) viruses of the family Flaviviridae, are the most common cause of arboviral disease in the world and has turned this disease into a serious public health problem.Aims: To study retrospectively the incidence of laboratory confirmed dengue cases among the clinically suspected patients, the clinical profile of dengue…

## Sheet: Excel Table S3
S3: Excluded database with respective exclusion arguements
IDs	Authors	Title	Source	Publication year	Abstract	Why excluded?
1	Wang, Yali; Wang, Xuan; Liu, Xiaobo; Ren, Ruiqi; Zhou, Lei; Li, Chao; Tu, Wenxiao; Ni, Daxin; Li, Qun; Feng, Zijian; Zhang, Yanping	Epidemiology of Imported Infectious Diseases, China, 2005-2016	EMERGING INFECTIOUS DISEASES	2019	Imported infectious diseases are becoming a serious public health threat in China. However, limited information concerning the epidemiologic characteristics of imported infectious diseases is available. In this study, we collected data related to imported infectious diseases in mainland China from the National Information Reporting System of Infectious Diseases and analyzed demographic, temporal,…	not relevant, not mentioned about dengue chikungunya in title, abstract
2	Bharati, Minu; Rai, Priyanka; Saha, Dhiraj	Insecticide resistance in Aedes albopictus Skuse from sub-Himalayan districts of West Bengal, India.	Acta tropica	2019	Dengue is one of the most rapidly spreading infectious diseases prevalent throughout the tropical and sub-tropical regions of the world. In absence of specific medications and vaccines, the sole method of disease prevention relies on vector control mainly using insecticides. But with the advent of Insecticide resistance, worldwide vector control programs are facing failure. In this study, eleven …	not relevant, about inseticide resistance
3	Tuladhar, Reshma; Singh, Anjana; Banjara, Megha Raj; Gautam, Ishan; Dhimal, Meghnath; Varma, Ajit; Choudhary, Devendra Kumar	Effect of meteorological factors on the seasonal prevalence of dengue vectors in upland hilly and lowland Terai regions of Nepal	PARASITES & VECTORS	2019	BackgroundThe expansion of dengue vectors from lowland plains to the upland hilly regions of Nepal suggests the likelihood of increased risk of dengue. Our objective was to assess the effects of meteorological variables on vector indices and populations of dengue vectors in two different ecological regions of Nepal. An entomological survey was conducted in Kathmandu and Lalitpur (upland) and Chit…	not relevant, effects of meterological factors on dengue vectors
382	Blum, Alexander J.; Majid, M. Farhan; Hotez, Peter J.	Pakistan: A nation held back by NTDs	PLOS NEGLECTED TROPICAL DISEASES	2018		not relevant, viewpoint articles
20	Salahuddin, Naseem; Khalid, Muhammad; Baig-Ansari, Naila; Iftikhar, Sundus	Five-year Audit of Infectious Diseases at a Tertiary Care Hospital in Karachi, Pakistan	CUREUS	2018	PurposeTo estimate the burden of infectious diseases and the seasonality of mosquito-borne diseases seen at The Indus Hospital, Karachi (TIH).MethodologyWe performed a retrospective data analysis of all infectious diseases (ID) cases, retrieved from medical records over a five-year period starting from 1 January 2012 till 31 December 2016 at The Indus Hospital (TIH), which is a 150-bed, charity-b…	not relevant
6	Li Shou-jiang; Ma Yong-cheng; Guo Peng; Wang Rong; Zhang Jun; Ma Zhong-wen; Rao Hua-xiang	Investigation on the mosquito species and distribution of breeding sites in Minhe county of Qinghai province.	Zhongguo Meijieshengwuxue Ji Kongzhi Zazhi	2018	Objective To investigate the species and spatial distribution of adult mosquitoes, distribution of the breeding sites, and water pH value, which would provide a scientific basis for predicting the spread of mosquito-borne diseases, developing the prevention and control strategy and construction of hygienic town. Methods The adult mosquitoes and larvae were captured using mosquito lure lamp method…	not relevant
22	Dennis, Sophie; Fisher, Dale	Climate Change and Infectious Diseases: The Next 50 Years	ANNALS ACADEMY OF MEDICINE SINGAPORE	2018		not relevant
42	Mondal, Ritwik; Devi, N. Pemola; Jauhari, R. K.	Studies on the Survivorship of Aedes albopictus (Diptera: Culicidae) in vitro in differentiated breeding water from some parts of district Dehradun, Uttarakhand	Source	2018	Survival of arthropod vectors is one of the most important components of transmission of a vector-borne pathogen. In general, any influence on the vector that increases female longevity will increase the likelihood of survival through the extrinsic incubation period of the virus and the risk of disease transmission. Survivability rate of Aedes albopictus was determined during the month of April 2…	not relevant for our study
31	Mongkol, W.; Nguitragool, W.; Sattabongkot, J.; Kubera, A.	Blood-induced differential gene expression in Anopheles dirus evaluated using RNA sequencing	MEDICAL AND VETERINARY ENTOMOLOGY	2018	Malaria parasites are transmitted through blood feeding by female Anopheline mosquitoes. Unveiling the blood-feeding process will improve understanding of vector biology. Anopheles dirus (Diptera: Culicidae) is one of the primary malaria vectors in the Greater Mekong Subregion, the epicentre of malaria drug resistance. In this study, differential gene expression between sugar- and blood-fed An. d…	about Anopheles
23	Singh, Shweta; Jauhari, R. K.; Kapoor, Neera	WATER QUALITY AND AEDES LARVAL MOSQUITO BREEDING AND ABUNDANCE IN URBAN AREAS OF DOON VALLEY (UTTARAKHAND)	Journal of Experimental Zoology India	2018	The present study assessed the water quality of the breeding habitats and its impact on the abundance of Aedes larval mosquitoes in the breeding habitats at 3 urban sites, namely, Karanpur, Pathribagh and Mehuwala in Doon Valley. Water Samples obtained from the breeding habitats, namely, tyres, barrels, broken/unused plastic containers, ornamental ponds, tanks and wet floors were analysed for pH,…	not relevant, about water quality test of breeding habitats f mosquitoes
19	Das, Manoj Kumar; Rao, M. Rajesh Kumar; Kulsreshtha, A. K.	Native larvivorous fish diversity as a biological control agent against mosquito larvae in an endemic malarious region of Ranchi district in Jharkhand, India	JOURNAL OF VECTOR BORNE DISEASES	2018	Background & objectives: Mosquitoes are responsible for transmitting several diseases, including malaria, dengue, chikungunya, filariasis, and yellow fever, etc. Release of larvivorous fishes is one of the cheapest method of vector management approach, with long suppression of mosquito population. The present study identifies the native larvivorous fishes and evaluates their potential larvivoraci…	not relevant
18	Cao, Yuxi; Fu, Shihong; Song, Song; Cai, Liang; Zhang, Hong; Gao, Lidong; Cao, Lei; Li, Minghua; Gao, Xiaoyan; He, Ying; Wang, Huanyu; Liang, Guodong	Isolation and Genome Phylogenetic Analysis of Arthropod-Borne Viruses, Including Akabane Virus, from Mosquitoes Collected in Hunan Province, China	VECTOR-BORNE AND ZOONOTIC DISEASES	2018	This study investigated the abundance of mosquitoes and circulation of mosquito-borne arboviruses from 16 villages in 8 cities of Hunan Province, China, in July-August of 2010 and in August of 2011. In total, 16,076 mosquitoes consisting of seven species from four genera were collected by ultraviolet-light trap. Culex quinquefasciatus was the most common species, accounting for 50.63% (8140/16,07…	not relevant
16	Bharati, Minu; Saha, Dhiraj	Multiple insecticide resistance mechanisms in primary dengue vector, Aedes aegypti (Linn.) from dengue endemic districts of sub-Himalayan West Bengal, India	PLOS ONE	2018	BackgroundMosquitoes belonging to genus Aedes are the prime vectors of several arboviral diseases such as Dengue, Zika and Chikungunya worldwide. Every year numerous cases of dengue infections occur throughout the world, proper control of which depends on efficient vector control. However the onset of insecticide resistance has resulted in failure of vector control approaches.Principal findingsTh…	not relevant, about inseticide resistance
15	Bharati, Minu; Saha, Dhiraj	Differential expression of carboxylesterases in larva and adult of Culex quinquefasciatus Say (Diptera: Culicidae) from sub-Himalayan West Bengal, India	INTERNATIONAL JOURNAL OF TROPICAL INSECT SCIENCE	2018	Culex quinquefasciatus Say, a widely distributed mosquito in tropical and subtropical areas, is the most important vector of the filarial parasite Wuchereria bancrofti, the causative agent of lymphatic filariasis. In India, filariasis is endemic in 17 States and six Union Territories, putting about 553 million people at risk of infection. Vector control, which aims to prevent pathogen transmissio…	not relevant
26	Soni, Monika; Bhattacharya, Chandrakanta; Sharma, Jitendra; Dutta, Prafulla	Bioassay and Molecular Study for Detection of Insecticide Resistance Dengue Causing Mosquito Vectors	INDIAN JOURNAL OF MEDICAL MICROBIOLOGY	2018	Nowadays, dengue infection creates a major problem across the country. The vector species carrying dengue infection has progressively started to developed resistance against most of the currently used insecticides. Hence, a study was carried out in dengue-endemic areas of Assam and Arunachal Pradesh to find the current situation of insecticide susceptibility status of dengue vectors. Based on the…	not relant, about insecticide resistance
25	Lawpoolsri, Saranath; Kaewkungwal, Jaranit; Khamsiriwatchara, Amnat; Sovann, Ly; Sreng, Bun; Phommasack, Bounlay; Kitthiphong, Viengsavanh; Nyein, Soe Lwin; Myint, Nyan Win; Nguyen Dang Vung; Pham Hung; Smolinski, Mark S.; Crawley, Adam W.; Oo, Moe Ko	Data quality and timeliness of outbreak reporting system among countries in Greater Mekong subregion: Challenges for international data sharing	PLOS NEGLECTED TROPICAL DISEASES	2018	Cross-border disease transmission is a key challenge for prevention and control of outbreaks. Variation in surveillance structure and national guidelines used in different countries can affect their data quality and the timeliness of outbreak reports. This study aimed to evaluate timeliness and data quality of national outbreak reporting for four countries in the Mekong Basin Disease Surveillance…	not relevant, not mentionaed about inestigated diseases
12	Hashim, Nur Aida; Ahmad, Abu Hassan; Talib, Anita; Athaillah, Farida; Krishnan, Kumara Thevan	Co-breeding Association of Aedes albopictus (Skuse) and Aedes aegypti (Linnaeus) (Diptera: Culicidae) in Relation to Location and Container Size	TROPICAL LIFE SCIENCES RESEARCH	2018	The occurrence of major outbreaks of dengue, and other vector borne diseases such as chikungunya and zika in tropical and subtropical regions has rendered control of the diseases a top-priority for many affected countries including Malaysia. Control of the mosquito vectors Aedes aegypti and Aedes albopictus through the reduction of breeding sites and the application of insecticidesto kill immatur…	not HKH
33	Dhimal, Meghnath; Dahal, Sushma; Dhimal, Mandira Lamichhane; Mishra, Shiva Raj; Karki, Khem B.; Aryal, Krishna Kumar; Haque, Ubydul; Kabir, Md Iqbal; Guin, Pradeep; Butt, Azeem Mehmood; Harapan, Harapan; Liu, Qi-Yong; Chu, Cordia; Montag, Doreen; Groneberg, David Alexander; Pandey, Basu Dev; Kuch, Ulrich; Mueller, Ruth	Threats of Zika virus transmission for Asia and its Hindu-Kush Himalayan region	INFECTIOUS DISEASES OF POVERTY	2018	Asia and its Hindu Kush Himalayan (HKH) region is particularly vulnerable to environmental change, especially climate and land use changes further influenced by rapid population growth, high level of poverty and unsustainable development. Asia has been a hotspot of dengue fever and chikungunya mainly due to its dense human population, unplanned urbanization and poverty. In an urban cycle, dengue …	not relevant
34	Acharya, Bipin Kumar; Cao, Chunxiang; Xu, Min; Khanal, Laxman; Naeem, Shahid; Pandit, Shreejana	Temporal Variations and Associated Remotely Sensed Environmental Variables of Dengue Fever in Chitwan District, Nepal	ISPRS INTERNATIONAL JOURNAL OF GEO-INFORMATION	2018	Dengue fever is one of the leading public health problems of tropical and subtropical countries across the world. Transmission dynamics of dengue fever is largely affected by meteorological and environmental factors, and its temporal pattern generally peaks in hot-wet periods of the year. Despite this continuously growing problem, the temporal dynamics of dengue fever and associated potential env…	not meeting inclusion criteria
35	Soni, Monika; Bhattacharjee, Chandra K.; Khan, Siraj Ahmed; Dutta, Prafulla	DNA barcoding as a complementary approach for species identification from dengue endemic regions of North East India.	International Journal of Mosquito Research	2018	Aedes aegypti and Aedes albopictus are rapidly expanding mosquito vectors responsible for transmitting Dengue, Chikungunya, Zika and Yellow fever. Regional climatic factors can trigger species drift consequently influencing epidemiological consequence. Though morphological identification is still widely adopted method of species identification, limited resources and absence of taxonomic expertise…	not relevant
32	Chatterjee, Moytrey; Ballav, Sudeep; Maji, Ardhendu K.; Basu, Nandita; Sarkar, Biplab Chandra; Saha, Pabitra	Polymorphisms in voltage-gated sodium channel gene and susceptibility of Aedes albopictus to insecticides in three districts of northern West Bengal, India	PLOS NEGLECTED TROPICAL DISEASES	2018	BackgroundThe control and prevention of dengue largely depends on vector control measures, environmental management, and personal protection. Dengue control programmes are facing great challenges due to development of insecticide resistance among vector mosquitoes. Information on susceptibility status to different insecticides is important for national programmes to formulate vector control strat…	not relevant, about susceptibility toward insecticides
10	Roy, S.; Handique, G.; Bora, F. R.; Rahman, A.	Evaluation of certain non-conventional plant based oils against red spider mite of tea	JOURNAL OF ENVIRONMENTAL BIOLOGY	2018	Aim : Red spider mite, Oligonychus coffeae is considered as one of the most severe and persistent pest of tea. To limit the use of synthetic acaricides against the pest and to promote alternative pest control strategies using natural products, the present study aimed to determine the anti-mite properties of seven plant based oils viz., castor oil, sesame oil, rose oil, olive oil, mustard oil, gro…	Not related,about red mite
37	Stappen, Iris; Tabanca, Nurhayat; Ali, Abbas; Wanner, Juergen; Lal, Brij; Jaitak, Vikas; Wedge, David E.; Kaul, Vijay K.; Schmidt, Erich; Jirovetz, Leopold	Antifungal and repellent activities of the essential oils from three aromatic herbs from western Himalaya	OPEN CHEMISTRY	2018	In this investigation we examined the essential oils of three aromatic plants, Zanthoxylum armatum, Juniperus communis, and Dysphania ambrosioides, which are used by the local population of the western Himalayan region for medicinal purposes. These plants were studied for their antifungal, larvicidal and biting deterrent activities. Additionally, chemical compositions of the oils were determined …	not relevant, about repellent activities of essentil oils
27	Shakya, Geeta; Marasini, Baburam; Karki, Khem Bahadur; Upadhaya, Bishnu Prasad; Acharya, Jyoti; Adhikari, Shailaja; Manjhi, Rosham; Maharjan, Laxman; Shrestha, Lilee; Ranabhat, Kamal; Marahatta, Sujan Babu; Shrestha, Bikal; Dhimal, Meghnath	Outbreak Investigation Following the 2015 Earthquake Disaster in Nepal.	Journal of Nepal Health Research Council	2018	BACKGROUND: Infectious disease outbreaks following natural disasters are reported in literature. Outbreaks were documented following natural disasters in many countries including Haiti. Such possibility following 2015 Nepal earthquake was a public health concern. Risk factors needed evaluation by post-disaster outbreak investigation. Hence, present study was undertaken to investigate potentials f…	not relevant
62	Mondal, Ritwik; Devi, N. Pemola; Jauhari, R. K.	Mark-Release-Recapture (MRR) Study to Determine the Dispersal of Aedes aegypti and Aedes albopictus in Dehradun City, Uttarakhand	Journal of Communicable Diseases	2017	Background and Objectives: Knowledge about the movement of adult mosquito vectors in endemic and epidemic areas is valuable for understanding disease transmission dynamics providing a phenomenon of the behaviour, biology, demography, ethology and patterns of disease transmission.Methods: With this respect, the dispersal range of Ae. aegypti and Ae. albopictus had been conducted based on mark-rele…	not relevant, about the dispersion of mosquitoes
61	Singh, Shweta; Devi, N. Pemola; Jauhari, R. K.	A STUDY ON NATURAL INFECTION IN MOSQUITO LARVAE (INSECTA : DIPTERA) AT DIFFERENT PHYSIOGRAPHIC AREAS IN DOON VALLEY	Journal of Experimental Zoology India	2017	The present study reveals the occurrence of natural infection in mosquito larvae at varying mosquito breeding sites viz., paddy fields, burrow pits, ponds, marshy areas, irrigation canals and pools in the vicinity of Doon valley. In all the 3 areas (forested, rural and urban), natural infection in immature mosquito was of protozoans, nematodes, fungi, cysts etc. further, the infection was maximum…	not relevant
64	Sowndhararajan, Kandhasamy; Deepa, Ponnuvel; Kim, Minju; Park, Se Jin; Kim, Songmun	A Review of the Composition of the Essential Oils and Biological Activities of Angelica Species	SCIENTIA PHARMACEUTICA	2017	A number of Angelica species have been used in traditional systems of medicine to treat many ailments. Especially, essential oils (EOs) from the Angelica species have been used for the treatment of various health problems, including malaria, gynecological diseases, fever, anemia, and arthritis. EOs are complex mixtures of low molecular weight compounds, especially terpenoids and their oxygenated …	not relevant
63	Lone, Reyaz Ahmad; Arulselvi, P. Indra	Molecular Characterization and Evaluation of Two Potential Mosquitocidal Lysinibacillus Strains from Himalayan Valley Kashmir	Journal of Pure and Applied Microbiology	2017	In an exertion to isolate natural non-harmful mosquitocidal bacteria, 158 samples of soil were collected from various habitats of Himalayan valley Kashmir. A total of 450 bacteria were screened for mosquitocidal activities against three epidemiological disease causing vectors: Aedes aegypti, Culex quinquefasciatus and Anopheles stephensi larvae/pupae. Out of 450 bacteria screened, none had shown …	Not relavant
65	Soni, Monika; Bhattacharya, Chandrakanta; Sharma, Jitendra; Khan, Siraj Ahmed; Dutta, Prafulla	Molecular typing and phylogeny of Wolbachia: A study from Assam, North-Eastern part of India	ACTA TROPICA	2017	Background: Wolbachia are maternally inherited endosymbiotic alphaproteobacteria, infecting 40-75% of arthropod species. Knowledge on distribution of native strains infecting mosquito vectors from endemic regions is essential for successful implementation of vector control interventions utilizing potential strains of Wolbachia. Study identified various native strains of Wolbachia inhabiting diffe…	Not relevant,about bacteria
45	Regmi, Lalmani; Pandey, Kishor; Malla, Meena; Khanal, Santosh; Pandey, Basu Dev	Sero-epidemiology study of leptospirosis in febrile patients from Terai region of Nepal	BMC INFECTIOUS DISEASES	2017	Background: Leptospirosis is a re-emerging zoonotic disease caused by pathogenic strains of bacteria belonging to genus Leptospira whose symptoms can range from mild clinical manifestations to a severe life threatening illness. This disease may be under-recognized in resource poor settings like Nepal where many clinical laboratories lack appropriate equipment, technology and personnel for proper …	not relevant, about leptospirosis
47	Glennon, Elizabeth K. K.; Torrevillas, Brandi K.; Morrissey, Shannon F.; Ejercito, Jadrian M.; Luckhart, Shirley	Abscisic acid induces a transient shift in signaling that enhances NF-kappa B-mediated parasite killing in the midgut of Anopheles stephensi without reducing lifespan or fecundity	PARASITES & VECTORS	2017	Background: Abscisic acid (ABA) is naturally present in mammalian blood and circulating levels can be increased by oral supplementation. We showed previously that oral ABA supplementation in a mouse model of Plasmodium yoelii 17XNL infection reduced parasitemia and gametocytemia, spleen and liver pathology, and parasite transmission to the mosquito Anopheles stephensi fed on these mice. Treatment…	not relevant
52	Wang, Jinglin; Li, Huachun; He, Yuwen; Zhou, Yang; Xin, Aiguo; Liao, Defang; Meng, Jinxin	Isolation of Tibet orbivirus from Culicoides and associated infections in livestock in Yunnan, China	VIROLOGY JOURNAL	2017	Background: Culicoides-borne orbiviruses, such as bluetongue virus (BTV) and African horse sickness virus (AHSV), are important pathogens that cause animal epidemic diseases leading to significant loss of domestic animals. This study was conducted to identify Culicoides-borne arboviruses and to investigate the associated infections in local livestock in Yunnan, China.Methods: Culicoides were coll…	Not related
53	Tripathi, Chandra Dev Pati; Singh, Mastan; Agarwal, Jyotsna; Kanta, Chandra; Atam, Virendra	Seroepidemiology of Spotted Fever Rickettsiosis in Uttar Pradesh: A Prospective Study	JOURNAL OF CLINICAL AND DIAGNOSTIC RESEARCH	2017	Introduction: Spotted Fever Rickettsiosis (SFR), an acute febrile illness caused by Rickettsia rickettsii, R. conorii and R. akari which is associated with considerable morbidity and mortality. SFR is one of the most covert emerging infections of the present time which is prevalent in various parts of India as shown by the increase in the number of clinically diagnosed patients in various states …	Not relevant
54	Laxminarayan, Ramanan; Kakkar, Manish; Horby, Peter; Malavige, Gathsaurie Neelika; Basnyat, Buddha	Emerging and re-emerging infectious disease threats in South Asia: status, vulnerability, preparedness, and outlook	BMJ-BRITISH MEDICAL JOURNAL	2017		Not relevant, overview
55	Nunes, Marcio R. T.; Angelica Contreras-Gutierrez, Maria; Guzman, Hilda; Martins, Livia C.; Barbirato, Mayla Feitoza; Savit, Chelsea; Balta, Victoria; Uribe, Sandra; Vivero, Rafael; David Suaza, Juan; Oliveira, Hamilton; Nunes Neto, Joaquin P.; Carvalho, Valeria L.; da Silva, Sandro Patroca; Cardoso, Jedson F.; de Oliveira, Rodrigo Santo; Lemos, Poliana da Silva; Wood, Thomas G.; Widen, Steven G.…	Genetic characterization, molecular epidemiology, and phylogenetic relationships of insect-specific viruses in the taxon Negevirus	VIROLOGY	2017	The recently described taxon Negevirus is comprised of a diverse group of insect-specific viruses isolated from mosquitoes and phlebotomine sandflies. In this study, a comprehensive genetic characterization, molecular, epidemiological and evolutionary analyses were conducted on nearly full-length sequences of 91 new negevirus isolates obtained in Brazil, Colombia, Peru, Panama, USA and Nepal. We …	Not relevant
56	Bekoe, Collins; Pansombut, Tatdow; Riyapan, Pakwan; Kakchapati, Sampurna; Phon-On, Aniruth	Modeling the Geographic Consequence and Pattern of Dengue Fever Transmission in Thailand	JOURNAL OF RESEARCH IN HEALTH SCIENCES	2017	Background: Dengue fever is one of the infectious diseases that is still a public health problem in Thailand. This study considers in detail, the geographic consequence, seasonal and pattern of dengue fever transmission among the 76 provinces of Thailand from 2003 to 2015.Study Design: A cross-sectional study.Methods: The data for the study was from the Department of Disease Control under the Bur…	Not HKH
57	AlQahtani, Fatma Saeed; AlShebly, Mashael Marzouq; Govindarajan, Marimuthu; Senthilmurugan, Sengamalai; Vijayan, Periasamy; Benelli, Giovanni	Green and facile biosynthesis of silver nanocomposites using the aqueous extract of Rubus ellipticus leaves: Toxicity and oviposition deterrent activity against Zika virus, malaria and filariasis mosquito vectors	JOURNAL OF ASIA-PACIFIC ENTOMOLOGY	2017	Botanical-based nanosynthesis has been recently reported as a cheap alternative for mosquito management In this study, we investigated the synthesis of silver nanoparticles (AgNPs) using the leaf extract of Rubus ellipticus and AgNPs were characterized using UV-vis spectroscopy, XRD, FTIR, SEM, TEM and EDX analyses. The toxicity of R. ellipticus leaf extract and AgNPs was evaluated against eggs, …	Not related
	Dumre, Shyam Prakash; Bhandari, Renu; Shakya, Geeta; Shrestha, Sanjaya Kumar; Cherif, Mahamoud Sama; Ghimire, Prakash; Klungthong, Chonticha; Yoon, In-Kyu; Hirayama, Kenji; Na-Bangchang, Kesara; Fernandez, Stefan	Dengue Virus Serotypes 1 and 2 Responsible for Major Dengue Outbreaks in Nepal: Clinical, Laboratory, and Epidemiological Features	AMERICAN JOURNAL OF TROPICAL MEDICINE AND HYGIENE	2017	Dengue virus (DENV) is expanding toward previously nonendemic areas. DENV has recently been introduced in Nepal with limited information. We report the clinical features and serotype distribution of DENV in Nepal during the 2010 outbreaks. A total of 1,215 clinical dengue cases at two major hospitals of central and western Nepal were investigated. Demographic, clinical, and laboratory parameters …	double entry
87	Dar, Talib Hussain; Ramalingam, Natarajan; Jayakumar, Shanumuganathan; Purusothaman, Jambulingam	Mosquitoes (Diptera: Culicidae) of Jammu division of Jammu and Kashmir State, India, with new records.	Journal of Entomology and Zoology Studies	2016	Mosquito borne diseases, malaria and dengue are found in Jammu division of Jammu and Kashmir State. The information available on mosquito fauna occurring in Jammu division of Jammu and Kashmir dates back to 1983. Towards generating information on the current mosquito species diversity in the region, mosquito faunistic surveys were conducted from 2012 to 2015. Forty one species of 11 genera and 12…	not relevant, about mosquitoes not mentioned about investigated diseases
67	Turtle, Lance; Tatullo, Filippo; Bali, Tanushka; Ravi, Vasanthapuram; Soni, Mohammed; Chan, Sajesh; Chib, Savita; Venkataswamy, Manjunatha M.; Fadnis, Prachi; Yaich, Mansour; Fernandez, Stefan; Klenerman, Paul; Satchidanandam, Vijaya; Solomon, Tom	Cellular Immune Responses to Live Attenuated Japanese Encephalitis (JE) Vaccine SA14-14-2 in Adults in a JE/Dengue Co-Endemic Area	PLOS NEGLECTED TROPICAL DISEASES	2017	BackgroundJapanese encephalitis (JE) virus (JEV) causes severe epidemic encephalitis across Asia, for which the live attenuated vaccine SA14-14-2 is being used increasingly. JEV is a flavivirus, and is closely related to dengue virus (DENV), which is co-endemic in many parts of Asia, with clinically relevant interactions. There is no information on the human T cell response to SA14-14-2, or wheth…	Not related
68	Yadav, Kamlesh K.; Datta, Sibnarayan; Naglot, Ashok; Bora, Ajitabh; Hmuaka, Vanlal; Bhagyawant, Sameer; Gogoi, Hemanta K.; Veer, Vijay; Raju, P. Srinivas	Diversity of Cultivable Midgut Microbiota at Different Stages of the Asian Tiger Mosquito, Aedes albopictus from Tezpur, India	PLOS ONE	2016	Aedes aegypti and Ae. albopictus are among the most important vectors of arboviral diseases, worldwide. Recent studies indicate that diverse midgut microbiota of mosquitoes significantly affect development, digestion, metabolism, and immunity of their hosts. Midgut microbiota has also been suggested to modulate the competency of mosquitoes to transmit arboviruses, malaria parasites etc. Interesti…	donot meet inclusioncriteria
69	Chan, Anissa S. H.; Jonas, Adria Bykowski; Qiu, Xiaohong; Ottoson, Nadine R.; Walsh, Richard M.; Gorden, Keith B.; Harrison, Ben; Maimonis, Peter J.; Leonardo, Steven M.; Ertelt, Kathleen E.; Danielson, Michael E.; Michel, Kyle S.; Nelson, Mariana; Graff, Jeremy R.; Patchen, Myra L.; Bose, Nandita	Imprime PGG-Mediated Anti-Cancer Immune Activation Requires Immune Complex Formation	PLOS ONE	2016	Imprime PGG (Imprime), an intravenously-administered, soluble beta-glucan, has shown compelling efficacy in multiple phase 2 clinical trials with tumor targeting or anti-angiogenic antibodies. Mechanistically, Imprime acts as pathogen-associated molecular pattern (PAMP) directly activating innate immune effector cells, triggering a coordinated anti-cancer immune response. Herein, using whole bloo…	not relavant, not about vector borne diseases
70	[Anonymous]	4th International One Health Congress & 6th Biennial Congress of the International Association for Ecology and Health, Melbourne, Australia, December 3-7, 2016 Abstracts	ECOHEALTH	2016		not relevant, not about vector borne disease
71	Das, Momi; Das, Manuj K.; Dutta, Prafulla	Genetic characterization and molecular phylogeny of Aedes albopictus (Skuse) species from Sonitpur district of Assam, India based on COI and ITS1 genes	JOURNAL OF VECTOR BORNE DISEASES	2016	Background & objectives: Aedes albopictus (Skuse) is one of the major vectors of dengue which is an emerging threat in Northeast part of India. The morphological characterisation of mosquitoes is time consuming and lacks accuracy for distinguishing closely related species. Hence, molecular methods of mosquito identification, genetic diversity and molecular phylogeny have gained increased importan…	Genetic characterization and molecular phylogeny of Aedes albopictus
72	Shi, Yuan; Liu, Xu; Kok, Suet-Yheng; Rajarethinam, Jayanthi; Liang, Shaohong; Yap, Grace; Chong, Chee-Seng; Lee, Kim-Sung; Tan, Sharon S. Y.; Chin, Christopher Kuan Yew; Lo, Andrew; Kong, Waiming; Ng, Lee Ching; Cook, Alex R.	Three-Month Real-Time Dengue Forecast Models: An Early Warning System for Outbreak Alerts and Policy Decision Support in Singapore	ENVIRONMENTAL HEALTH PERSPECTIVES	2016	Background: With its tropical rainforest climate, rapid urbanization, and changing demography and ecology, Singapore experiences endemic dengue; the last large outbreak in 2013 culminated in 22,170 cases. In the absence of a vaccine on the market, vector control is the key approach for prevention.Objectives: We sought to forecast the evolution of dengue epidemics in Singapore to provide early war…	Not HKH
74	Mondal, Dinesh; Das, Murari Lal; Kumar, Vijay; Huda, M. Mamun; Das, Pradeep; Ghosh, Debashis; Priyanka, Jyoti; Matlashewski, Greg; Kroeger, Axel; Upfill-Brown, Alexander; Chowdhury, Rajib	Efficacy, Safety and Cost of Insecticide Treated Wall Lining, Insecticide Treated Bed Nets and Indoor Wall Wash with Lime for Visceral Leishmaniasis Vector Control in the Indian Sub-continent: A Multi-country Cluster Randomized Controlled Trial	PLOS NEGLECTED TROPICAL DISEASES	2016	BackgroundWe investigated the efficacy, safety and cost of lime wash of household walls plus treatment of sand fly breeding places with bleach (i.e. environmental management or EM), insecticide impregnated durable wall lining (DWL), and bed net impregnation with slow release insecticide (ITN) for sand fly control in the Indian sub-continent.MethodsThis multi-country cluster randomized controlled …	Not related
76	Singh, Vijay; Pant, Bhasker; Singh, Devesh Pratap	Health System Using Social Network to detect the Dengue infection in the specific region	INDIAN JOURNAL OF COMMUNITY HEALTH	2016	Background: There is law in some countries that each and every health-related event should be recorded or documented digitally and centrally. Unfortunately, this practice is not implemented due to various reasons, that is why the real ground realities differ from what agencies says. Social Network is one of the fastest and effective ways to propagate information without any discrimination and con…	Not HKH
77	Kalra, Varun; Ahmad, Sohaib; Shrivastava, Vikas; Mittal, Garima	Quantitative and volume, conductivity and scatter changes in leucocytes of patients with acute undifferentiated febrile illness: a pilot study	TRANSACTIONS OF THE ROYAL SOCIETY OF TROPICAL MEDICINE AND HYGIENE	2016	Background: A single diagnostic test for acute undifferentiated febrile illnesses (AUFI) is elusive. This pilot study was undertaken on the premise that leucocytes, being the main cells of defence, undergo quantitative, structural and functional changes in AUFI. We evaluated the potential of volume, conductivity and scatter (VCS) parameters of leucocytes, generated with the haemogram report by th…	Not relevant
81	Canavati, Sara E.; Lawford, Harriet L. S.; Fatunmbi, Bayo S.; Lek, Dysoley; Top-Samphor, Narann; Leang, Rithea; Dondorp, Arjen M.; Huy, Rekol; Kazadi, Walter M.	Establishing research priorities for malaria elimination in the context of the emergency response to artemisinin resistance framework-the Cambodian approach	MALARIA JOURNAL	2016	Background: Countries of the greater Mekong subregion have made a transition from malaria control to an aim for falciparum and vivax malaria elimination. The elimination of falciparum malaria will have to be achieved against a background of increasing artemisinin and multi-drug resistance. This ambitious goal requires an operational research (OR) agenda that addresses the dynamic challenges encou…	About Malaria
82	Sharopov, Farukh S.; Satyal, Prabodh; Ali, Nasser A. Awadh; Pokharel, Suraj; Zhang, Hanjing; Wink, Michael; Kukaniev, Muhammadsho A.; Setzer, William N.	The Essential Oil Compositions of Ocimum basilicum from Three Different Regions: Nepal, Tajikistan, and Yemen	CHEMISTRY & BIODIVERSITY	2016	The aerial parts of Ocimum basilicum L. were collected from four different geographical locations, Sindhuli and Biratnagar (Nepal), Chormaghzak village (Tajikistan), and Sana'a (Yemen). The essential oils were obtained by hydrodistillation and analyzed by gas chromatography/mass spectrometry. A cluster analysis of 179 essential oil compositions revealed six major chemotypes: Linalool, eugenol, es…	Not related, about oil composition of Ocimum basilicum
86	Ma Wenjun; Lin Hualiang; Tao, Liu; Xiao Jianpeng; Yuan, Luo; Huang Cunrui; Liu Qiyong; Chu, Cordia; Zeng Weilin; Hu Mengjue; Gao Xuejie; Keralis, Jessica M.; Onyango, Esther; Opitz-Stapleton, Sarah; Nadin, Rebecca	HUMAN HEALTH, WELL-BEING AND CLIMATE CHANGE IN CHINA	CLIMATE RISK AND RESILIENCE IN CHINA	2016		Abstract missing
88	Masand, Rupesh; Yadav, Ritesh; Purohit, Alok; Tomar, Balvir Singh	Scrub typhus in rural Rajasthan and a review of other Indian studies	PAEDIATRICS AND INTERNATIONAL CHILD HEALTH	2016	Background: Scrub typhus is an acute febrile illness which has been reported from various parts of India with Rajasthan recently joining the list of affected states.Aim: To report a series of paediatric scrub typhus cases from rural Rajasthan.Study design: Retrospective review of children with scrub typhus admitted to the wards and paediatric intensive care unit (PICU) of a tertiary-care hospital…	Not related, about Scrub typhus
91	Dutta, Prafulla; Khan, Siraj Ahmed; Chetry, Sumi; Dev, Vas; Sarmah, Chandra Kanta; Mahanta, Jagadish	First evidence of dengue virus infection in wild caught mosquitoes during an outbreak in Assam, Northeast India	JOURNAL OF VECTOR BORNE DISEASES	2015	Background & objectives: Dengue is one of the major public health problems worldwide, transmitted mainly by Aedes aegypti and Ae. albopictus mosquitoes. Rapid urbanisation and industrialisation have led to an increase in vector population in Northeastern states of India. In 2013, Guwahati, the capital city of Assam, India experienced an outbreak of dengue. This study was undertaken with an object…
95	Sharma, Pankaj; Mittal, Veena; Chhabra, Mala; Kumari, Roop; Singh, Priyanka; Bhattacharya, Dipesh; Venkatesh, Srinivas; Rai, Arvind	Molecular characterization of DENV-3 circulating during the post-monsoon period of 2013-14 in Delhi, India	VIROLOGICA SINICA	2015		not HKH
97	Banerjee, Soumyajit; Aditya, Gautam; Saha, Goutam K.	Household Wastes as Larval Habitats of Dengue Vectors: Comparison between Urban and Rural Areas of Kolkata, India	PLOS ONE	2015	Porcelain and plastic materials constitute bulk of household wastes. Owing to resistibility and slow degradability that accounts for higher residence time, these materials qualify as potential hazardous wastes. Retention of water permits these wastes to form a congenial biotope for the breeding of different vector mosquitoes. Thus porcelain and plastic wastes pose a risk from public health viewpo…	Not HKH,
98	Sajo, M. V.; Song, S. B.; Bajgai, J.; Kim, Y. J.; Kim, P. S.; Ahn, D. W.; Khanal, N. K.; Lee, K. J.	Applicability of citronella oil (Cymbopogon winteratus) for the prevention of mosquito-borne diseases in the rural area of Tikapur, far-western Nepal	RURAL AND REMOTE HEALTH	2015	Introduction: Mosquito-borne diseases are a serious global problem, particularly in tropical and sub-tropical countries such as Nepal. Citronella oil is a natural mosquito repellent as well as a local fragrance in Nepal, which is accessible at very low cost because citronella plants are widely cultivated in rural areas of the Terai belt in Nepal. This study was conducted using a real-life randomi…	About applicability of citronella oil as a mosquito repellent
99	Fan, Yi-Chin; Chiu, Hsien-Chung; Chen, Li-Kuang; Chang, Gwong-Jen J.; Chiou, Shyan-Song	Formalin Inactivation of Japanese Encephalitis Virus Vaccine Alters the Antigenicity and Immunogenicity of a Neutralization Epitope in Envelope Protein Domain III	PLOS NEGLECTED TROPICAL DISEASES	2015	Formalin-inactivated Japanese encephalitis virus (JEV) vaccines are widely available, but the effects of formalin inactivation on the antigenic structure of JEV and the profile of antibodies elicited after vaccination are not well understood. We used a panel of monoclonal antibodies (MAbs) to map the antigenic structure of live JEV virus, untreated control virus (UCV), formalin-inactivated commer…	Not relevant
101	Nouhin, Janin; Barennes, Hubert; Madec, Yoann; Prak, Sophearot; Hou, Serey Vannak; Kerleguer, Alexandra; Kim, Saorin; Pean, Polidy; Rouet, Francois	Low frequency of acute hepatitis E virus (HEV) infections but high past HEV exposure in subjects from Cambodia with mild liver enzyme elevations, unexplained fever or immunodeficiency due to HIV-1 infection	JOURNAL OF CLINICAL VIROLOGY	2015	Background: In Cambodia, previous studies conducted on hepatitis E virus (HEV) infection are scant, sometimes old, and showed inconsistent results. Moreover, there is no data about HEV infection in Cambodian HIV-1-infected patients.Objectives: To assess the occurrence of acute HEV infections and the level of past HEV exposure in one Mekong country.Study design: Using anti-HEV IgM and HEV RNA dete…	Not relevant
102	Dhimal, M; Gautam, I; Baral, G; Pandey, B; Karki, K B	Zika Virus: Yet Another Emerging Threat to Nepal.	Journal of Nepal Health Research Council	2015	Zika virus (ZIKV) is a flavivirus with single stranded RNA related to yellow fever, dengue, West Nile, and Japanese encephalitis viruses and is transmitted by Aedes mosquitoes primarily by Aedes aegipti which is widely distributed in Nepal. ZIKV was first identified incidentally in Rhesus monkey in Uganda in 1947 and human infection in 1952; and by now outbreaks of ZIKV disease have been recorded…	Not relevant, about zika virus
103	Albulescu, Irina C.; van Hoolwerff, Marcella; Wolters, Laura A.; Bottaro, Elisabetta; Nastruzzi, Claudio; Yang, Shih Chi; Tsay, Shwu-Chen; Hwu, Jih Ru; Snijder, Eric J.; van Hemert, Martijn J.	Suramin inhibits chikungunya virus replication through multiple mechanisms	ANTIVIRAL RESEARCH	2015	Chikungunya virus (CHIKV) is a mosquito-borne alphavirus that causes severe and often persistent arthritis. In recent years, millions of people have been infected with this virus for which registered antivirals are still lacking. Using our recently established in vitro assay, we discovered that the approved anti-parasitic drug suramin inhibits CHIN RNA synthesis (IC50 of similar to 5 mu M). The c…	Not relevant,about anti parasitic drug,region not mentioned
105	Lei, Wenwen; Guo, Xiaofang; Fu, Shihong; Feng, Yun; Nie, Kai; Song, Jingdong; Li, Yang; Ma, Xuejun; Liang, Guodong; Zhou, Hongning	Isolation of Tibet orbivirus, TIBOV, from Culicoides Collected in Yunnan, China	PLOS ONE	2015	We isolated a novel virus strain (YN12246) from Culicoides spp. specimens collected at the China-Laos-Myanmar border in southern Yunnan Province. This virus had a cytopathic effect (CPE) on both insect cells (C6/36) and mammalian cells (BHK-21). Electron microscopy revealed the structure of the virions to be spherical with a diameter of 75 nm. Polyacrylamide gel analysis demonstrated that the vir…	Not relevant
107	Singh, Sneha; Gupta, Birendra P.; Manakkadan, Anoop; Das Manandhar, Krishna; Sreekumar, Easwaran	Phylogenetic study reveals co-circulation of Asian II and Cosmopolitan genotypes of Dengue virus serotype 2 in Nepal during 2013	INFECTION GENETICS AND EVOLUTION	2015	The re-emergence of dengue virus in Nepal and the recent widespread disease epidemics of unprecedented magnitude have raised a great public health concern. There are very few reports on Dengue virus (DENV) strains circulating in the country, especially at the molecular phylogenetics level. In this study, clinical samples from an outbreak in Nepal in 2013, which were positive for DENV serotype 2, …	Phylogenetic study
108	Chattopadhyay, Pronobesh; Dhiman, Sunil; Borah, Somi; Rabha, Bipul; Chaurasia, Aashwin Kumar; Veer, Vijay	Essential oil based polymeric patch development and evaluating its repellent activity against mosquitoes	ACTA TROPICA	2015	Essential oil based insect repellents are environment friendly and provide dependable personal protection against the bites of mosquitoes and other blood-sucking insects. In the present study, optimized mixture of three essential oils was embedded into the ethylcellulose (EC) and polyvinylpyrrolidone (PVP K-30) polymers to develop essential oils based patch type mosquito repellent formulation. Th…	About mosquito repelent oil
110	Mondal, Ritwik; Devi, N. Pemola; Jauhari, R. K.	Landmark-based geometric morphometric analysis of wing shape among certain species of Aedes mosquitoes in District Dehradun (Uttarakhand), India	JOURNAL OF VECTOR BORNE DISEASES	2015	Background & objectives: Insect wing morphology has been used in many studies to describe variations among species and populations using traditional morphometrics, and more recently geometric morphometrics. A landmark-based geometric morphometric analysis of the wings of three species of Aedes (Diptera: Culicidae), viz. Ae. aegypti, Ae. albopictus and Ae. pseudotaeniatus, at District Dehradun was…	Not relevant, geometric morphometric analysis od aedes sp
111	Gromowski, Gregory D.; Firestone, Cai-Yen; Whitehead, Stephen S.	Genetic Determinants of Japanese Encephalitis Virus Vaccine Strain SA14-14-2 That Govern Attenuation of Virulence in Mice	JOURNAL OF VIROLOGY	2015	The safety and efficacy of the live-attenuated Japanese encephalitis virus (JEV) SA14-14-2 vaccine are attributed to mutations that accumulated in the viral genome during its derivation. However, little is known about the contribution that is made by most of these mutations to virulence attenuation and vaccine immunogenicity. Here, we generated recombinant JEV (rJEV) strains containing JEV SA14-1…	Not releted, about japanese Encephalitis
113	Yadav, Kavita; Rabha, Bipul; Dhiman, Sunil; Veer, Vijay	Multi-insecticide susceptibility evaluation of dengue vectors Stegomyia albopicta and St. aegypti in Assam, India	PARASITES & VECTORS	2015	Background: Dengue is rapidly expanding mosquito-borne viral infection globally facing operational challenges due to insecticide resistance in dengue vectors. We have studied the susceptibility status of potential dengue vectors St. albopicta and St. aegypti to the commonly used insecticides.Methods: Stegomyia larval bioassays were carried out to determine LC10, LC50 and LC99 values and resistanc…	insecticide susceptibility evaluation of dengue vectors
115	Kushwah, R. B. S.; Mallick, P. K.; Ravikumar, H.; Dev, V.; Kapoor, N.; Adak, T.; Singh, O. P.	Status of DDT and pyrethroid resistance in Indian Aedes albopictus and absence of knockdown resistance (kdr) mutation	JOURNAL OF VECTOR BORNE DISEASES	2015	Background & objectives: Aedes albopictus is one of the vectors for dengue and chikungunya and emergence of pyrethroid resistance in this species could be of a major concern in controlling the vector. This study reports insecticide susceptibility status of Ae. albopictus to DDT and pyrethroids in some Indian populations and status of presence of knockdown resistance (kdr) mutations.Methods: Three…	about insecticide susceptibility status of Ae. Albopictus (Haryana,Uttarkhand,Assam are HKH and Delhi and kerela are not HKH)
117	Datta, Sibnarayan; Gopalakrishnan, Reji; Chatterjee, Soumya; Veer, Vijay	Phylogenetic Characterization of a Novel Insect-Specific Flavivirus Detected in a Culex Pool, Collected from Assam, India	INTERVIROLOGY	2015	Objective: We report the phylogenetic characterization of a unique flavivirus sequence detected in a wild Culex tritaeniorhynchus mosquito pool, collected from the northeast Indian state of Assam. Methods: DNA and RNA were extracted from field-collected mosquito pools. Extracts were subjected to PCR and reverse transcriptase PCR amplification using universal and type-specific primers for direct d…	about culex
118	Stappen, Iris; Wanner, Juergen; Tabanca, Nurhayat; Wedge, David E.; Ali, Abbas; Kaul, Vijay K.; Lal, Brij; Jaitak, Vikas; Gochev, Velizar K.; Schmidt, Erich; Jirovetz, Leopold	Chemical Composition and Biological Activity of Essential Oils of Dracocephalum heterophyllum and Hyssopus officinalis from Western Himalaya	NATURAL PRODUCT COMMUNICATIONS	2015	The essential oils of two representatives of the Lamiaceae, Dracocephalum heterophyllum Benth. and Hyssopus officinalis L., are described for their antifungal, antibacterial, larvicidal and inect biting deterrent activities. Additionally, the chemical compositions of the essential oils, analyzed by simultaneous GC-MS and GC-FID, and odor descriptions are given. The main components of H. officinal…	not relevant, about oils of Dracocephalum heterophyllum
119	Ramyasree, A.; Kalawat, U.; Rani, N. D.; Chaudhury, A.	Seroprevalence of Scrub typhus at a tertiary care hospital in Andhra Pradesh	INDIAN JOURNAL OF MEDICAL MICROBIOLOGY	2015	Introduction: Scrub typhus is a rickettsial infection which is caused by Orientia tsutsugamushi and transmitted by the bite of the chigger of a mite. Delay in diagnosis can be fatal otherwise the treatment is simple, doxycycline being the drug of choice. Indirect immunoflurescence is considered gold standard but it is not used in India as it is costly and also not available. There is need for rap…	not relevant, abou scrub typhus
120	Arshad, Abdul Rehman	Thrombocytopenia in Malaria: Can Platelet Counts Differentiate Malaria from Other Infections?	JCPSP-JOURNAL OF THE COLLEGE OF PHYSICIANS AND SURGEONS PAKISTAN	2015	Objective: To determine the accuracy of thrombocytopenia as a diagnostic marker for malaria.Study Design: Cross-sectional study.Place and Duration of Study: Department of Medicine, 1 Mountain Medical Battalion (Bagh, Azad Kashmir) from July to September 2013.Methodology: Adult patients presenting with a short history of fever without any localizing symptoms or signs were included. Exclusion crite…	not relevant, about malaria
126	Mohan, Sushree; Banerjee, Soumyajit; Mohanty, Siba Prasad; Saha, Goutam K.; Aditya, Gautam	ASSESSMENT OF PUPAL PRODUCTIVITY OF AEDES AND CO-OCCURRING MOSQUITOES IN KOLKATA, INDIA	SOUTHEAST ASIAN JOURNAL OF TROPICAL MEDICINE AND PUBLIC HEALTH	2014	Monitoring of dengue vectors provide baseline information about the abundance and subsequent management strategy. An appraisal of mosquito abundance using dengue vectors as focal species was made in respect to Kolkata, India as geographical area. The data on immature abundance in the container larval habitats viz, earthen, porcelain and plastic materials were subjected to three-way factorial ANOV…	Not HKH
127	Dhimal, Meghnath	Knowledge, Attitude and Practice Regarding Dengue Fever among the Healthy Population of Highland and Lowland Communities in Central Nepal (vol 9, e102028, 2014)	PLOS ONE	2014		not relevant, about KAP analysis
128	Yu Jing; Shi Qing-ming; Chen Mao-mao; Zhang Fu-qiang; Zheng Ying; Hu Xiao-bing; Hu Ting-song; Guo Ping; Gu Liang-qi; Li Ming; He Biao; Wang Mao-ji; Fan Quan-shui	Composition and distribution of mosquitoes at the camp in Chayu county of Tibet, China.	Zhongguo Meijieshengwuxue Ji Kongzhi Zazhi	2014	Objective To investigate the spatial distribution and species composition of indoor and outdoor mosquito communities at the camp in Chayu county of Tibet, China. Methods CO2 light traps and human. baited mosquito nets were used to sample the mosquitoes at the outdoor courtyard, around the animal pens, and in the forest. Captured mosquitoes were classified and counted, and the obtained data were s…	not relevant, not mention about dengue and chikungunya
130	Liu, Xiaobo; Wan, Fangjun; Cirendunzhu; Cirenwangla; Bai, Li; Pengcuociren; Zhou, Lin; Baimaciwang; Guo, Yuhong; Dazhen; Xu, Junfang; Sang, Shaowei; Li, Xiaolu; Gu, Shaohua; Wu, Haixia; Wang, Jun; Dawa; Xiraoruodeng; Liu, Qiyong	Community Knowledge and Experience of Mosquitoes and Personal Prevention and Control Practices in Lhasa, Tibet	INTERNATIONAL JOURNAL OF ENVIRONMENTAL RESEARCH AND PUBLIC HEALTH	2014	Since 2009, great public attention has been paid in Lhasa City (Tibet, China) to mosquito bites and accompanying inflammatory complications. However, the potential contribution of knowledge levels, experiences, disease control and preventive practices (KEP) towards mosquitoes has not received much attention. To investigate community KEP concerning mosquitoes in Lhasa, a cross-sectional survey was…	Not relevant, about KEP analysis
132	Stappen, Iris; Wanner, Juergen; Tabanca, Nurhayat; Wedge, David E.; Ali, Abbas; Khan, Ikhlas A.; Kaul, Vijay K.; Lal, Brij; Jaitak, Vikas; Gochev, Velizar; Girova, Tania; Stoyanova, Albena; Schmidt, Erich; Jirovetz, Leopold	Chemical Composition and Biological Effects of Artemisia maritima and Artemisia nilagirica Essential Oils from Wild Plants of Western Himalaya	PLANTA MEDICA	2014	Artemisia species possess pharmacological properties that are used for medical purposes worldwide. In this paper, the essential oils from the aerial parts of Artemisia nilagirica and Artemisia maritima from the western Indian Himalaya region are described. The main compounds analyzed by simultaneous GC/MS and GC/FID were camphor and 1,8-cineole from A. maritima, and camphor and artemisia ketone f…	about plant
133	Dhimal, Meghnath; Aryal, Krishna Kumar; Dhimal, Mandira Lamichhane; Gautam, Ishan; Singh, Shanker Pratap; Bhusal, Chop Lal; Kuch, Ulrich	Knowledge, Attitude and Practice Regarding Dengue Fever among the Healthy Population of Highland and Lowland Communities in Central Nepal	PLOS ONE	2014	Background: Dengue fever (DF) is the most rapidly spreading mosquito-borne viral disease in the world. In this decade it has expanded to new countries and from urban to rural areas. Nepal was regarded DF free until 2004. Since then dengue virus (DENV) has rapidly expanded its range even in mountain regions of Nepal, and major outbreaks occurred in 2006 and 2010. However, no data on the local know…	double entry, same to ID 86
137	C Arya, Subhash; Agarwal, Nirmala	Re: First isolation of dengue virus from the 2010 epidemic in Nepal.	Tropical medicine and health	2014		excluded,not peer reiewed article
139	Mariappan, T.; Samuel, P. Philip; Thenmozhi, V.; Paramasivan, R.; Sharma, Puran Kumar; Biswas, Asit Kumar; Tyagi, B. K.	Entomological investigations into an epidemic of Japanese encephalitis (JE) in northern districts of West Bengal, India (2011-2012)	INDIAN JOURNAL OF MEDICAL RESEARCH	2014	Background & objectives: Japanese encephalitis (JE) is one of the most important arboviral diseases of human beings with outbreaks in many parts of Southeast Asia including India. We present the entomological findings of an outbreak occurred in northern part of West Bengal during 2011-2012 with special emphasis on the role of JE vectors in different seasons.Methods: Adult mosquito collections wer…	About Japanese encephalitis
140	Li Ming Hua; Fu Shi Hong; Chen Wei Xin; Wang Huan Yu; Cao Yu Xi; Liang Guo Dong	Molecular Characterization of Full-length Genome of Japanese Encephalitis Virus Genotype V Isolated from Tibet, China	BIOMEDICAL AND ENVIRONMENTAL SCIENCES	2014	Objective To determine the molecular characterization of full-length genome of Japanese encephalitis virus (JEV) genotype V.Methods The full-length nucleotide sequences of JEV strains isolated from different locations and sources were used in sequence and phylogenetic analysis.Results The full-length genome of genotypes V JEV, XZ0934, and Muar strain were composed of 10 983 and 10 988 nucleotides…	About Japanese encephalitis
141	Qasim, Muhammad; Naeem, Muhammad; Bodlah, Imran	Mosquito (Diptera: Culicidae) of Murree Hills, Punjab, Pakistan	PAKISTAN JOURNAL OF ZOOLOGY	2014	Four anopheline and nine culicine mosquito species have been reported from Murree Hills. Culex raptor has been recorded for the first time from Pakistan. All other species, Anopheles stephensi, An. maculatus, An. theobaldi, An. fluviatilis, Aedes aegypti, Ae. albopictus, Culex fatigans, Cx. vagans, Cx. nilgiricus, Cx. fuscitarsis, Cx. raptor, Culiseta longiareolata and Armigeres obturbans are rec…	do not meet inclusion criteria
144	Tarantola, Arnaud; Goutard, Flavie; Newton, Paul; de Lamballerie, Xavier; Lortholary, Olivier; Cappelle, Julien; Buchy, Philippe	Estimating the Burden of Japanese Encephalitis Virus and Other Encephalitides in Countries of the Mekong Region	PLOS NEGLECTED TROPICAL DISEASES	2014	Diverse aetiologies of viral and bacterial encephalitis are widely recognized as significant yet neglected public health issues in the Mekong region. A robust analysis of the corresponding health burden is lacking. We retrieved 75 articles on encephalitis in the region published in English or in French from 1965 through 2011. Review of available data demonstrated that they are sparse and often de…	not relevant, about Japanese encephalitis
147	Sun, Yunjun; Zhao, Qiang; Zheng, Dasheng; Ding, Xuezhi; Wang, Jingfang; Hu, Quanfang; Yuan, Zhiming; Park, Hyun-Woo; Xia, Liqiu	Construction and characterization of the interdomain chimeras using Cry11Aa and Cry11Ba from Bacillus thuringiensis and identification of a possible novel toxic chimera	BIOTECHNOLOGY LETTERS	2014	Three structural domains of mosquitocidal Cry11Aa and Cry11Ba from Bacillus thuringiensis were exchanged to produce interdomain chimeras [BAA (11Ba/11Aa/11Aa), ABA (11Aa/11Ba/11Aa), AAB (11Aa/11Aa/11Ba), ABB (11Aa/11Ba/11Ba), BAB (11Ba/11Aa/11Ba), BBA (11Ba/11Ba/11Aa]. Chimeras BAB, BAA, BBA, and AAB formed inclusion bodies in the crystal-negative B. thuringiensis host and produced expected prote…	Not relevant
148	Chua, Chong Long; Chan, Yoke Fun; Sam, I-Ching	Characterisation of mouse monoclonal antibodies targeting linear epitopes on Chikungunya virus E2 glycoprotein	JOURNAL OF VIROLOGICAL METHODS	2014	Chikungunya virus (CHIKV) is a mosquito-borne arbovirus which has recently re-emerged globally and poses a major threat to public health. Infection leads to severe arthralgia, and disease management remains supportive in the absence of vaccines and anti-viral interventions. The high specificities of monoclonal antibodies (mAbs) have been exploited in immunodiagnostics and immunotherapy in recent …	do not meet inclusion criteria
150	Khan, Siraj A.; Dutta, Prafulla; Topno, Rashmee; Soni, Monika; Mahanta, Jagadish	Dengue Outbreak in a Hilly State of Arunachal Pradesh in Northeast India	SCIENTIFIC WORLD JOURNAL	2014	Dengue has been reported from plains as well as hilly regions of India including some parts of Northeast India. In July-August 2012, outbreak of fever with unknown origin (FUO) indicative of Dengue was reported in Pasighat, East Siang district of Arunachal Pradesh (AP) state. Serum samples (n = 164) collected from patients from Health Training and Research Centre General Hospital, Pasighat, were …	double entry
153	Metz, Stefan W.; Martina, Byron E.; van den Doel, Petra; Geertsema, Corinne; Osterhaus, Albert D.; Vlak, Just M.; Pijlman, Gorben P.	Chikungunya virus-like particles are more immunogenic in a lethal AG129 mouse model compared to glycoprotein El or E2 subunits	VACCINE	2013	Chikungunya virus (CHIKV) causes acute illness characterized by fever and long-lasting arthritic symptoms. The need for a safe and effective vaccine against CHM/infections is on the rise due to on-going vector spread and increasing severity of clinical complications. Here we report the results of a comparative vaccination-challenge experiment in mice using three different vaccine candidates produ…	not relevant,comparative vaccination-challenge experiment in mice
154	Devi, Pemola N.; Jauhari, R.K.	Dipterous haematophagous insects occurring in Dehradun district and its adjoining areas in Uttarakhand, India.	TROPICAL BIOMEDICINE	2013	Haematophagous dipterans belonging to 10 genera - Aedes (12), Anopheles (14), Armigeres (01), Culex (09), Toxorhynchites (01), Uranotaenia (01), Sergentomyia (02), Phlebotomus (01), Atylotus (01) and Tabanus (03) were encountered from 12 localities under 6 blocks of Dehradun district (Uttarakhand) during January 2011 to December 2012. The Culicines (50.69%) were more dominant than the Anophelines…	do not meet inclusion criteria
155	Devi, Pemola N.; Jauhari, R. K.	Dipterous haematophagous insects occurring in Dehradun district and its adjoining areas in Uttarakhand, India	TROPICAL BIOMEDICINE	2013	Haematophagous dipterans belonging to 10 genera - Aedes (12), Anopheles (14), Armigeres (01), Culex (09), Toxorhynchites (01), Uranotaenia (01), Sergentomyia (02), Phlebotomus (01), Atylotus (01) and Tabanus (03) were encountered from 12 localities under 6 blocks of Dehradun district (Uttarakhand) during January 2011 to December 2012. The Culicines (50.69%) were more dominant than the Anophelines…	Double entry, same with ID113
156	Hecker, Kent; El Kurdi, Syliva; Joshi, Durgadatt; Stephen, Craig	Using Network Analysis to Explore if Professional Opinions on Japanese Encephalitis Risk Factors in Nepal Reflect a Socio-ecological System Perspective	ECOHEALTH	2013	Japanese encephalitis (JE) is the leading cause of viral encephalitis in Asia and a significant public health problem in Nepal. Its epidemiology is influenced by factors affecting its amplifying hosts (pigs), vectors (mosquitoes), and dead-end hosts (including people). While most control efforts target reduced susceptibility to infection either by vaccination of people or pigs or by reduced expos…	About JE
159	Contreras-Porcia, Loretto; Lopez-Cristoffanini, Camilo; Lovazzano, Carlos; Rosa Flores-Molina, Maria; Thomas, Daniela; Nunez, Alejandra; Fierro, Camila; Guajardo, Eduardo; Correa, Juan A.; Kube, Michael; Reinhardt, Richard	Differential gene expression in Pyropia columbina (Bangiales, Rhodophyta) under natural hydration and desiccation conditions	LATIN AMERICAN JOURNAL OF AQUATIC RESEARCH	2013	In rocky shores, desiccation is triggered by daily tide changes, and experimental evidence suggests that local distribution of algal species across the intertidal rocky zone is related to their capacity to tolerate desiccation. In this context, the permanence of Pyropia columbina in the high intertidal rocky zone is explained by its exceptional physiological tolerance to desiccation. This study e…	about algal studies
161	Choi, Ui Yoon; Lee, Soo Young; Kim, Ki Hwan; Kim, Dong Soo; Choi, Kyong Min; Cha, Sung Ho; Kang, Jin Han	Is a Booster Dose Necessary in Children after Immunization with Live Attenuated Japanese Encephalitis Vaccine?	JOURNAL OF TROPICAL PEDIATRICS	2013	Japanese encephalitis virus is a common cause of encephalitis in Asian children; therefore, maintenance of immunity against Japanese encephalitis virus is essential. Although many countries recommend booster vaccination, some trials have concluded that administration of one or two vaccinations is sufficient. The current study was conducted to evaluate immunogenicity and safety after a booster vac…	about JE vaccination
162	Hotez, Peter; Singh, Sunit K.; Zhou, Xiao-Nong	Advancing Sino-Indian Cooperation to Combat Tropical Diseases	PLOS NEGLECTED TROPICAL DISEASES	2013		not peer review article
124	Das, Momi; Dutta, Prafulla	Status of insecticide resistance and detoxifying enzyme activity of Aedes albopictus population in Sonitpur district of Assam, India.	International Journal of Mosquito Research	2014	Sonitpur district, Assam (India) is well known for malaria incidence since many years. The extensive use of insecticides for the control of malaria and other vector species is being carried out for vector management. The insecticide resistance status of Aedes albopictus (Diptera: Culicidae) to DDT (dichloro-diphenyl-trichloroethane) and deltamethrin was studied in the Sonitpur district of Assam. …	ABOUT insecticide resistance status of Aedes albopictus
168	[Anonymous]	Protecting and improving breastfeeding practices during a major emergency: lessons learnt from the baby tents in Haiti (vol 91, pg 612, 2013)	BULLETIN OF THE WORLD HEALTH ORGANIZATION	2013		not relevant, not meeting inclusion criteria
170	Leder, Karin; Torresi, Joseph; Brownstein, John S.; Wilson, Mary E.; Keystone, Jay S.; Barnett, Elizabeth; Schwartz, Eli; Schlagenhauf, Patricia; Wilder-Smith, Annelies; Castelli, Francesco; von Sonnenburg, Frank; Freedman, David O.; Cheng, Allen C.	Travel-associated Illness Trends and Clusters, 2000-2010	EMERGING INFECTIOUS DISEASES	2013	Longitudinal data examining travel-associated illness patterns are lacking. To address this need and determine trends and clusters in travel-related illness, we examined data for 2000-2010, prospectively collected for 42,223 ill travelers by 18 GeoSentinel sites. The most common destinations from which ill travelers returned were sub-Saharan Africa (26%), Southeast Asia (17%), south-central Asia …	do not meet inclusion criteria
171	Ziegler, Alan D.; Petney, Trevor N.; Grundy-Warr, Carl; Andrews, Ross H.; Baird, Ian G.; Wasson, Robert J.; Sithithaworn, Paiboon	Dams and Disease Triggers on the Lower Mekong River	PLOS NEGLECTED TROPICAL DISEASES	2013		not HKH
172	Kaura, Taruna; Kumar, Ravinder; Chaudhry, Sudarshan	Genome fingerprinting of two populations of Aedes (Stegomyia) albopictus Skuse (Asian Tiger) using random primers (Diptera: Culicidae).	Journal of Applied and Natural Science	2013	The present paper deals with RAPD-PCR based genomic characterization of two allopatric populations of Aedes (Stegomyia) albopictus Skuse which is a major vector of dengue fever and a source of many other pathogenic infections in man. For the present purpose one population was collected from village Dhunater, Distt. Hamirpur in Himachal Pradesh (pop.A) while the other was procured from Panjab Univ…	do not meet inclusion criteria, Genome study
173	Chinikar, Sadegh; Ghiasi, Seyed Mojtaba; Shah-Hosseini, Nariman; Mostafavi, Ehsan; Moradi, Maryam; Khakifirouz, Sahar; Varai, Fereshteh Sadat Rasi; Rafigh, Mahboubeh; Jalali, Tahmineh; Goya, Mohammad Mehdi; Shirzadi, Mohammad Reza; Zainali, Mohammad; Fooks, Anthony R.	Preliminary study of dengue virus infection in Iran	TRAVEL MEDICINE AND INFECTIOUS DISEASE	2013	Dengue fever is one of the most important arthropod-borne viral diseases of public health significance. It is endemic in most tropical and subtropical parts of the world, many of which are popular tourist destinations.The presence of dengue infection was examined in Iranian patients who were referred to the Arboviruses and Viral Haemorrhagic Fevers Laboratory of the Pasteur Institute of Iran and …	Not HKH
176	Borthakur, Ak; Das, Nibedita; Bora, Bj	Data from the World Health Organization (WHO) National Network Laboratory for Japanese Encephalitis.	Journal of global infectious diseases	2013	AIM: Japanese encephalitis (JE) virus is the leading cause of viral neurologic disease and disability in Asia. In the present study JE virus-specific IgM in serum and CSF from acute encephalitis syndrome (AES) patients, attending Assam Medical College and Hospital (AMC and H), Dibrugarh, Assam from 2007 to 2009 were detected and different epidemiological parameters namely age, season and vaccinat…	About Japanese encephalitis disease
177	Khan, S. A.; Dutta, P.; Borah, J.; Mahanta, J.	Survey of new mosquito species of Meghalaya, India	JOURNAL OF ENVIRONMENTAL BIOLOGY	2013	A study on mosquitoes in parts of Meghalaya revealed the presence of 64 species of mosquitoes under 10 genera. In monsoon (June to October) and post-monsoon (November to May) survey, 42 and 48 species of mosquitoes were detected, respectivily. Higher species diversity was found at lower elevations (up to 1050 m). Anopheles peditaeniatus, An. sinensis, Aedes vexans, Ae. nigrostriatus, Ae. annandal…	about survey of mosquito species
178	Zhu, Liang; Tian, Yingjuan	Chemical composition and larvicidal activity of essential oil of Artemisia gilvescens against Anopheles anthropophagus	PARASITOLOGY RESEARCH	2013	Artemisia gilvescens, a traditional Chinese medicinal plant, is chiefly distributed in the middle and lower reaches of the Yangtze River, China. Chemical composition of hydrodistilled essential oil from A. gilvescens was investigated by gas chromatography and mass spectroscopy (GC-MS), and larvicidal activity of the oil and its six main compounds against Anopheles anthropophagus was carried out b…	about chemical composition of plant Artemisia
182	Suwonkerd, Wannapa; Ritthison, Wanapa; Chung Thuy Ngo; Tainchum, Krajana; Bangs, Michael J.; Chareonviriyaphap, Theeraphap	Vector Biology and Malaria Transmission in Southeast Asia	ANOPHELES MOSQUITOES - NEW INSIGHTS INTO MALARIA VECTORS	2013		not relevant, about malaria
183	Griffiths, Karolina; Banjara, Megha Raj; O'Dempsey, T; Munslow, B; Kroeger, Axel	Public health responses to a dengue outbreak in a fragile state: a case study of Nepal.	Journal of tropical medicine	2013	Objectives. The number of countries reporting dengue cases is increasing worldwide. Nepal saw its first dengue outbreak in 2010, with 96% of cases reported in three districts. There are numerous policy challenges to providing an effective public health response system in a fragile state. This paper evaluates the dengue case notification, surveillance, laboratory facilities, intersectoral collabor…	about public health response to dengue
184	Teurlai, Magali; Huy, Rekol; Cazelles, Bernard; Duboz, Raphael; Baehr, Christophe; Vong, Sirenda	Can Human Movements Explain Heterogeneous Propagation of Dengue Fever in Cambodia?	PLOS NEGLECTED TROPICAL DISEASES	2012	Background: Determining the factors underlying the long-range spatial spread of infectious diseases is a key issue regarding their control. Dengue is the most important arboviral disease worldwide and a major public health problem in tropical areas. However the determinants shaping its dynamics at a national scale remain poorly understood. Here we describe the spatial-temporal pattern of propagat…	Not HKH
186	Sun, Zixuan; Peng, Qingyun; Wu, Wenjing; Zhang, Guren	Characterization of a coelomic gregarine parasite from Thitarodes pui (Lepidoptera: Hepialidae) in the Tibetan Plateau	JOURNAL OF INVERTEBRATE PATHOLOGY	2012	Thitarodes pui, one of the host species of entomopathogenic fungus Ophiocordyceps sinensis, has great economic importance in the Tibetan Plateau. We report here, for the first time, a gregarine parasite found in the coelom of 7th instar and adults of T. pui. Gregarine gamonts (ovoid, similar to 15 x 8 mu m) underwent syzygy to produce reproductive gametocysts in T. pui larval hemolymph. All infec…	Not related, about coelomic gregarine parasite
189	Malik, Sadia Mariam; Awan, Haroon; Khan, Niazullah	Mapping vulnerability to climate change and its repercussions on human health in Pakistan	GLOBALIZATION AND HEALTH	2012	Background: Pakistan is highly vulnerable to climate change due to its geographic location, high dependence on agriculture and water resources, low adaptive capacity of its people, and weak system of emergency preparedness. This paper is the first ever attempt to rank the agro-ecological zones in Pakistan according to their vulnerability to climate change and to identify the potential health repe…	Not about diseases
190	Bourjot, Melanie; Leyssen, Pieter; Eydoux, Cecilia; Guillemot, Jean-Claude; Canard, Bruno; Rasoanaivo, Philippe; Gueritte, Francoise; Litaudon, Marc	Chemical constituents of Anacolosa pervilleana and their antiviral activities	FITOTERAPIA	2012	In an effort to identify novel inhibitors of Chikungunya (CHIN) and Dengue (DENV) virus replication, a systematic study with 820 ethyl acetate extracts of Madagascan plants was performed in a virus-cell-based assay for CHIKV and a DENV NS5 RNA-dependant RNA polymerase (RdRp) assay. The extract obtained from the leaves of Anacolosa pervilleana was selected for its significant activity in both assa…	about Chemical constituents of Anacolosa pervilleana
191	Song, Byung-Hak; Yun, Gil-Nam; Kim, Jin-Kyoung; Yun, Sang-Im; Lee, Young-Min	Biological and genetic properties of SA(14)-14-2, a live-attenuated Japanese encephalitis vaccine that is currently available for humans	JOURNAL OF MICROBIOLOGY	2012	Japanese encephalitis virus (JEV), a mosquito-borne flavivirus, is a major cause of acute encephalitis, a disease of significance for global public health. In the absence of antiviral therapy to treat JEV infection, vaccination is the most effective method of preventing the disease. In JE-endemic areas, the most widely used vaccine to date is SA(14)-14-2, a live-attenuated virus derived from its …	Not related,about Japanese encephalitis vaccine
193	Tang Yun-xia; Jiang Li-fang; Zhou Jun-mei; Yin Yue; Yang Xiao-meng; Liu Wen-quan; Fang Dan-yun	Induction of virus-neutralizing antibodies and T cell responses by dengue virus type 1 virus-like particles prepared from Pichia pastoris	CHINESE MEDICAL JOURNAL	2012	Background Dengue is currently a significant global health problem but no vaccines are available against the four dengue serotypes virus infections. The development of safe and effective vaccines has been hampered by the requirement of conferring complete protection against all four dengue serotypes and the lack of a convenient animal model. Virus-like particles (VLPs) have emerged as a promising…	about virus-neutralizing antibodies
198	Alarcon, Mauricio E.; Huang, Chin-Gi; Tsai, Yi-Shang; Chen, Wei-June; Dubey, Anil Kumar; Wu, Wen-Jer	Life Cycle and Morphology of Steinina ctenocephali (Ross 1909) comb. nov (Eugregarinorida: Actinocephalidae), a Gregarine of Ctenocephalides felis (Siphonaptera: Pulicidae) in Taiwan	ZOOLOGICAL STUDIES	2011	Mauricio E. Alarcon, Chin-Gi Huang, Yi-Shang Tsai, Wei-June Chen, Anil Kumar Dubey, and Wen-Jer Wu (2011) Life cycle and morphology of Steinina ctenocephali (Ross 1909) comb. nov. (Eugregarinorida: Actinocephalidae), a gregarine of Ctenocephalides felis (Siphonaptera: Pulicidae) in Taiwan. Zoological Studies 50(6): 763-772. Gregarines are endoparasitizing protozoa found across terrestrial inverte…	not relevant
200	Alam, M. F.; Safhi, Mohammed M.; Chopra, A. K.; Dua, V. K.	Toxicological properties of several medicinal plants from the Himalayas (India) against vectors of malaria, filariasis and dengue	TROPICAL BIOMEDICINE	2011	The leaves of five plants namely Nyctanthes arbortistis (Oleaceae), Catharanthus roseus (Apocynaceae), Boenininghusenia, albiflora (Rutaceae), Valeriana hardwickii (Valerianaceae) and Eupatorium odoratum (Asteraceae) were selected for the first time from the Garhwal region of north west Himalaya to investigation its toxicological properties against mosquito vectors of malaria, filariasis and deng…	about medicinal plants
202	Cao, Yi-ou; Liu, Xue-cheng; Zhu, Xiao-ping; Zhang, Jia-ke; Qian, Wei-ping; Luan, Rong-sheng	Analysis on the surveillance results of mosquito vectors of dengue fever from 2008 to 2009 in Sichuan province.	Zhongguo Meijieshengwuxue Ji Kongzhi Zazhi	2011	Objective To investigate the distribution of mosquito vectors of dengue fever in Sichuan province for providing data for the prevention and control of the epidemic. Methods Surveillance on the vector of dengue fever, Aedes albopictus, was conducted all over the province from 2008 to 2009, with the dengue virus isolated and the density of mosquito vectors analyzed. Results Statistics showed that t…	in Chinese language
203	Namsa, Nima D.; Mandal, M.; Tangjang, S.	Anti-malarial herbal remedies of northeast India, Assam: An ethnobotanical survey	JOURNAL OF ETHNOPHARMACOLOGY	2011	Ethnopharmacological relevance: Malaria is a serious public health problem in the north-eastern region of India including Assam, in view of development of chloroquine resistant Plasmodium falciparum. There is need for alternative and affordable therapy.Aim of the study: This study was conducted to document indigenous knowledge, usage customs and practices of medicinal plant species traditionally …	about malaria
205	Seitz, Rainer	Dengue Fever Virus (DENV)	TRANSFUSION MEDICINE AND HEMOTHERAPY	2011		not relevant
206	Lanza, Guy R.	Accelerated Eutrophication in the Mekong River Watershed: Hydropower Development, Climate Change, and Waterborne Disease	EUTROPHICATION: CAUSES, CONSEQUENCES AND CONTROL	2011	Accelerated eutrophication poses a major threat to global water quality and represents a particular concern in Southeast Asia. The riparian countries of the Mekong River watershed are currently under threat from major episodes of accelerated eutrophication catalyzed by the combined effects of hydropower development and emerging climate change factors that can interact and profoundly affect ecosys…	not relevant,about eutrophication
207	Sheikh, M.S.; Sayed, A.; Alom, S.	SOLID WASTE MANAGEMENT AND DIVERSITY OF MOSQUITOES IN THE DISTRICT OF BARPETA, ASSAM.	Ecoscan	2011	Solid wastes, stagnant and running water bodies, derelicts, drainages, domestic and industrial effluent deposition points and agro- fields around human colonies are the identical habitats of mosquitoes. Highest population density was observed in Jute processing ponds, discarded motor tires and betel nut processing tanks for Culex, Anopheles and Aedes mosquitoes respectively. These mosquitoes eith…	do not meet inclusion criteria
208	Dhasmana, Renu	Bilateral premacular subhyaloid hemorrhage in dengue Fever.	Journal of ophthalmic & vision research	2011		do not meet inclusion criteria
209	Sharma, A. K.; Mendki, M. J.; Tikar, S. N.; Kulkarni, G.; Veer, Vijay; Prakash, Shri; Shouche, Y. S.; Parashar, B. D.	Molecular phylogenetic study of Culex quinquefasciatus mosquito from different geographical regions of India using 16S rRNA gene sequences	ACTA TROPICA	2010	Culex quinquefasciatus is a major vector of filariasis and various encephalitis in India and worldwide. Vector control remains the most successful strategy for the suppression of mosquito borne diseases. The genetic structure of vector populations in terms of insecticide resistance and susceptibility or refractoriness to infection may possibly vary. To exploit the genetic variability in vector po…	about culex
210	Olsen, Sonja J.; Supawat, Krongkaew; Campbell, Angela P.; Anantapreecha, Surapee; Liamsuwan, Sahas; Tunlayadechanont, Supoch; Visudtibhan, Anannit; Lupthikulthum, Somsak; Dhiravibulya, Kanlaya; Viriyavejakul, Akravudh; Vasiknanonte, Punnee; Rajborirug, Kiatsak; Watanaveeradej, Veerachai; Nabangchang, Chacrin; Laven, Janeen; Kosoy, Olga; Panella, Amanda; Ellis, Christine; Henchaichon, Sununta; Khe…	Japanese encephalitis virus remains an important cause of encephalitis in Thailand	INTERNATIONAL JOURNAL OF INFECTIOUS DISEASES	2010	Background: Japanese encephalitis virus (JEV) is endemic in Thailand and prevention strategies include vaccination, vector control, and health education.Methods: Between July 2003 and August 2005, we conducted hospital-based surveillance for encephalitis at seven hospitals in Bangkok and Hat Yai. Serum and cerebrospinal (CSF) specimens were tested for evidence of recent JEV infection by immunoglo…	about JE and not HKH,
212	Khalakdina, Asheena; Shrestha, Sanjaya K.; Malla, Sarala; Hills, Susan; Thaisomboonsuk, Butsaya; Shrestha, Binob; Gibbons, Robert V.; Jacobson, Julie	Field evaluation of commercial Immunoglobulin M antibody capture ELISA diagnostic tests for the detection of Japanese encephalitis virus infection among encephalitis patients in Nepal	INTERNATIONAL JOURNAL OF INFECTIOUS DISEASES	2010	Objectives: Japanese encephalitis (JE) is a devastating disease with high rates of death and disability that occurs particularly in resource-limited, rural regions of Asia. Simple, accurate and inexpensive diagnostics tests are vital for quantifying the burden of illness. This field study evaluated two commercial JE immunoglobulin M antibody capture (MAC) ELISA kits using samples from routine JE …	about JE
213	Dutta, P.; Prakash, A.; Bhattacharyya, D. R.; Khan, S. A.; Gogoi, P. R.; Sharma, C. K.; Mahanta, J.	Mosquito biodiversity of Dibru-Saikhowa biosphere reserve in Assam, India	JOURNAL OF ENVIRONMENTAL BIOLOGY	2010	Entomological surveys were conducted for three consecutive years in core and buffer zone of the Dibru-Saikhowa biosphere reserve in pre monsoon, monsoon and post-monsoon seasons. A total of 52 species of mosquitoes under eleven genera have been detected. The genus Anopheles (18 species) was the predominant followed by Culex, Aedes, Mansonia, Armigeres, Mimomyia, Ochlerostatus, Malaya, Toxorhynchi…	pdf checked, not related
214	Singh, R. K.; Dhiman, R. C.; Dua, V. K.; Joshi, B. C.	Entomological investigations during an outbreak of dengue fever in Lal Kuan town, Nainital district of Uttarakhand, India	JOURNAL OF VECTOR BORNE DISEASES	2010		not relevant
215	Li, Guo-tai; Fu, Hong; Fu, Shi-hong; Shen, Ming-xing; Ding, Xiao-quan	Investigation of mosquitoes and mosquito-borne viruses in the Yangtze River Basin within Gansu province.	Zhongguo Meijieshengwuxue Ji Kongzhi Zazhi	2010	Objective To determine the distribution of mosquitoes and mosquito-borne viruses in the Yangtze River Basin within Gansu province, providing the basis for prevention and control of arbovirus-related diseases. Methods Electric mosquito- suction devices and insect-catching nets were employed to capture adult mosquitoes. The captives were classified and subject to virus isolation using cell culture.…	in Chinese language
217	Tariq, Rajput Muhammed; Naqvi, S. Naimul-Hasan; Choudhary, Muhammad Iqbal; Abbas, Ahmed	IMPORTANCE AND IMPLEMENTATION OF ESSENTIAL OIL OF PAKISTANIAN ACORUS CALAMUS LINN., AS A BIOPESTICIDE	PAKISTAN JOURNAL OF BOTANY	2010	The Pakistanian Acorus calamus (Fam.: Araceae) is locally found (Nasir, 1978) in Chitral, Peshawar, Jhelum valley, Thalawan valley, Mandi and Kashmir. The common name of A. calamus is sweet flag. It is found in marshy places and along the river banks from 600-2000m. The rootstock (modified stem) commonly called as rhizome, is medicinal and yields an essential oil used in the manufacture of soap, …	not related, about oil
218	Rudra, Swapan Kumar; Mukhopadhyay, Ananda	Mosquito species composition of the Dooars of West Bengal, India	Proceedings of the Zoological Society (Calcutta)	2010	The sub Himalayan Dooars belt of Jalpaiguri district in West Bengal is an endemic focal area for malaria. A survey of mosquitoes was conducted from four sites of the Central Dooars during 2006-07. The sampling sites were at Nagrakata, Binnaguri, Ballaguri, and Totopara. The different endophilic mosquito species recorded from hutments and tea garden dwellings were Anopheles minimus, An. varuna, An…	Not HKH
220	Chauhan, V; Mahesh, D M; Panda, P; Mokta, J; Thakur, S	Leptospirosis presenting as acute respiratory distress syndrome (ARDS) in sub-Himalayan region.	The Journal of the Association of Physicians of India	2010	Indira Gandhi Medical College, Shimla receives referred patients of pyrexia with multi-organ dysfunction during the monsoon season from all over the state of Himachal Pradesh. Most common etiologies of pyrexia are enteric fever, scrub typhus, malaria, viral, tubercular, and some patients of dengue fever from adjoining states. Leptospirosis has not yet been reported in sub-Himalayan state of Himac…	not related disease, about Leptospirosis
226	Darsie, Richard F., Jr.	DESCRIPTION OF THE PUPA OF THE HIMALAYAN MOSQUITO, OCHLEROTATUS PULCHRIVENTER	JOURNAL OF THE AMERICAN MOSQUITO CONTROL ASSOCIATION	2009	The pupa of Ochlerotatus pulchriventer (= Aedes pulchriventer) is described and illustrated for the first time. It was collected at midrange altitudes in the Himalaya Mountains of Nepal. A subspecies from Taiwan is discussed.	Not relevant
227	Pokhriyal, B. P.	AN INVESTIGATION ON NATURAL PARASITIC INFESTATION IN ANOPHELINE MOSQUITO IMMATURE IN PERI-URBAN AREAS OF DOON VALLEY	Journal of Experimental Zoology India	2009	The present study reveals natural parasitic infestation in immature anophelines at five selected localities viz,, Harrawala (L-1), Doiwala (L-2), Dudhlee (L-3), Jollygrant (L-4) and Sahaspur (L-5) in Doon Valley. In almost all the localities, the anopheline larvae have been found infested by soil nematodes, protozoans and other pathogens. Further, at L-3 locality the infection was recorded higher…	about Anopheline mosquito
228	Devi, N. Pemola; Jauhari, R. K.	Surveys for haematophagous insects occurring in different zones of district Dehradun (Uttarakhand)	Journal of Entomological Research (New Delhi)	2009	During surveys of haematophagous (blood sucking) insects in the vicinity of 3 zones, namely, Zone,I (Hill), Zone II (Submontane) and Zone III (Bhabar & Tarai) In district Dehradun between 2000-2004, 10 localities were visited. As many as 63 species of blood sucking Insects belonging to 7 groups under 22 genera have been recorded. Of these, the mosquitoes shared highest number of species i.e., 36 …	not relevant, survey of haematophagous insects
233	Bhattacharyya, D. R.; Prakash, Anil; Mohapatra, P. K.; Sarma, D. K.; Mahanta, J.	Occurrence of Aedes (Stegomyia) krombeini (Diptera: Culicidae) in Assam, India	Entomon	2008	This communication reports the occurrence of Aedes (Stegomyia) krombeini Huang in Pobitora wild life sanctuary, Assam, India. (C) 2008 Association for Advancement of Entomology	not relevant, not about investigated disease and vector
230	Aditya, Gautam; Pramanik, M. K.; Saha, G. K.	Immatures of Aedes aegypti in Darjeeling Himalayas - expanding geographical limits in India	INDIAN JOURNAL OF MEDICAL RESEARCH	2009		not relevant
234	Carter, James R.; Fraser, Tresa S.; Fraser, Malcolm J., Jr.	Examining the relative activity of several dicistrovirus intergenic internal ribosome entry site elements in uninfected insect and mammalian cell lines	JOURNAL OF GENERAL VIROLOGY	2008	Comparisons of the relative activities of 11 intergenic region (IGR) internal ribosome entry site (IRES) elements of insect dicistrovirus with 5' IRES elements of the hepatitis C and encephalomyocarditis viruses were performed in insect and mammalian cells. Dual luciferase assays were performed to determine the most effective dicistrovirus IGR IRES in the lepidopteran cell lines Sf9 (Spodoptera f…	about hepatitis
235	Palacios, G.; Hui, J.; Quan, P. L.; Kalkstein, A.; Honkavuori, K. S.; Bussetti, A. V.; Conlan, S.; Evans, J.; Chen, Y. P.; vanEngelsdorp, D.; Efrat, H.; Pettis, J.; Cox-Foster, D.; Holmes, E. C.; Briese, T.; Lipkin, W. I.	Genetic analysis of Israel acute paralysis virus: Distinct clusters are circulating in the United States	JOURNAL OF VIROLOGY	2008	Israel acute paralysis virus (IAPV) is associated with colony collapse disorder of honey bees. Nonetheless, its role in the pathogenesis of the disorder and its geographic distribution are unclear. Here, we report phylogenetic analysis of IAPV obtained from bees in the United States, Canada, Australia, and Israel and the establishment of diagnostic real-time PCR assays for IAPV detection. Our dat…	about paralysis virus
237	Sarita, Kumar; Soren, Singh Usha; Rakesh, Katyal	Preliminary Observation on Aedes aegypti Survey during Lean Transmission Season in Sub Himalayan Town of India	Journal of Communicable Diseases	2008		not relevant
238	Faulde, M. K.; Scharninghausen, J. J.; Tisch, M.	Fire fighting truck-based emergency mosquito biolarviciding to prevent outbreaks of malaria and arboviral disease in Kabul, Afghanistan	JOURNAL OF PEST SCIENCE	2008	Emergency control of disease vectors requires high efficacy, rapid reaction and safe use of biocides in order interrupt transmission cycles without harming humans, non-target animals and the environment. In countries with complex emergencies, air-borne large-scale vector control is often limited, or impossible, due to questionable security as well as military, safety, equipment, or logistical con…	do not meet inclusion criteria
239	Appel, Klaus E.; Gundert-Remy, Ursula; Fischer, Horst; Faulde, Michael; Mross, Klaus G.; Letzel, Stephan; Rossbach, Bernd	Risk assessment of Bundeswehr (German Federal Armed Forces) permethrin-impregnated battle dress uniforms (BDU)	INTERNATIONAL JOURNAL OF HYGIENE AND ENVIRONMENTAL HEALTH	2008	In an age when vector-borne diseases are emerging worldwide, personal protective measures are essential for shielding soldiers and other exposed persons from arthropod attack. The development of permethrin-impregnated clothing has been one recent advance in protecting persons at-risk. However, to date risk assessment has not been performed related to wearing permethrin-impregnated clothing over l…	about risk assessment of battle dress uniform
241	Liu Zeng-Jia; Gong Zhan-Wei; Shi Shu-Zhen; Yang Yin-Shu; Feng Xiao-Yan	The distribution and activity rhythm of the important blood-sucking insects (Diptera) along the Qinghai-Tibet railway line from Gerrmu to Tanggula Mountain	Jishengchong Yu Yixue Kunchong Xuebao	2007	The distribution and activity rhythm of the important blood-sucking insects (Diptera) along the railway line from Gerrmu to Tanggula Mountain was studied with person-trapping, tent-trapping, livestock-trapping, lamp-trapping and net method. The results indicate that there are 4 families, 8 genera,and 52 species of blood-sucking insects (Diptera) were observed in this survey. Among them, 3 genera …	in Chinese language
242	Jacobson, Julie A.; Hills, Susan L.; Winkler, Jennifer L.; Mammen, Mammen; Thaisomboonsuk, Butsaya; Marfin, Anthony A.; Gibbons, Robert V.	Evaluation of three immunoglobulin M antibody capture enzyme-linked immunosorbent assays for diagnosis of Japanese encephalitis	AMERICAN JOURNAL OF TROPICAL MEDICINE AND HYGIENE	2007	Japanese encephalitis (JE) virus is a major cause of neurologic infection in Asia, but surveillance has been limited. Three JE immunoglobulin M (IgM) antibody capture enzyme-linked immunosorbent assay kits have recently been developed. The aim of this study was to evaluate their sensitivity, specificity, and usability using 360 acute-phase serum samples containing JE, dengue, or neither IgM antib…	About JE
244	Das, N. G.; Goswami, D.; Rabha, B.	Preliminary evaluation of mosquito larvicidal efficacy of plant extracts	JOURNAL OF VECTOR BORNE DISEASES	2007		not relevant
245	Baruah, I.; Das, N. G.; Kalita, J.	Seasonal prevalence of malaria vectors in Sonitpur district of Assam, India	JOURNAL OF VECTOR BORNE DISEASES	2007		not relevant, about malaria
246	Farrar, J.; Focks, D.; Gubler, D.; Barrera, R.; Guzman, M. G.; Simmons, C.; Kalayanarooj, S.; Lum, L.; McCall, P. J.; Lloyd, L.; Horstick, O.; Dayal-Drager, R.; Nathan, M. B.; Kroeger, A.	Editorial: Towards a global dengue research agenda	TROPICAL MEDICINE & INTERNATIONAL HEALTH	2007		not relevant
247	Pemola Devi, N.; Jauhari, R.K.	Mosquito species associated within some western Himalayas phytogeographic zones in the Garhwal region of India.	Journal of Insect Science (Tucson)	2007	Thirty four species of mosquitoes (Diptera: Culicidae) were collected across three phytogeographic zones; tropical (300 to 1000 m), sub tropical (1000 to 2000 m) and temperate (2000 to 3000 m) in the Garhwal region of India. They included 5 genera: Aedes, Anopheles, Armigeres, Culex and Uranotaenia. Of these, the immature forms of 23 species were recovered from different breeding habitats. The la…	Double entry, ID 206 and ID 207 are same
251	Rajavel, AR; Natarajan, R; Vaidyanathan, K; Soniya, VP	A list of the mosquitoes housed in the mosquito museum at the Vector Control Research Centre, Pondicherry, India	JOURNAL OF THE AMERICAN MOSQUITO CONTROL ASSOCIATION	2005	The establishment of a mosquito museum at the Vector Control Research Centre, Pondicherry, India, is reported. The collection at present contains more than 14,800 adult mosquitoes, including 8,426 that are individually pinned. The collection also includes some 1,048 male and female genitalia preparations, and 815 larval and 444 pupal exuviae on microscope slides. Mosquitoes of 19 genera, 37 subge…	Not HKH
252	Koelle, K; Rodo, X; Pascual, M; Yunus, M; Mostafa, G	Refractory periods and climate forcing in cholera dynamics	NATURE	2005	Outbreaks of many infectious diseases, including cholera, malaria and dengue, vary over characteristic periods longer than 1 year(1,2). Evidence that climate variability drives these interannual cycles has been highly controversial, chiefly because it is difficult to isolate the contribution of environmental forcing while taking into account nonlinear epidemiological dynamics generated by mechani…	about cholera
253	Sharma, A; Mahajan, S; Gupta, ML; Kanga, A; Sharma, V	Investigation of an outbreak of scrub typhus in the Himalayan region of India	JAPANESE JOURNAL OF INFECTIOUS DISEASES	2005	In Indira Gandhi Medical College, Himachal Pradesh, India, during autumn of 2003 (September-November), more than 100 cases of fever of unknown origin (FUO) were reported with 15 ensuing deaths. In addition to all routine investigations and cultures, the Weil-Felix test was incorporated for the investigation of these cases. Antigen was procured from the Central Research Institute, Kasauli. Forty-s…	about Schrub typus
254	Dutta, P; Khan, SA; Khan, AM; Sharma, CK; Mahanta, J	Biodiversity of mosquitoes in Manipur State and their medical significance	JOURNAL OF ENVIRONMENTAL BIOLOGY	2005	Entomological studies conducted during monsoon and post-monsoon season in Manipur State revealed the presence of fifty-five species of mosquitoes under ten genera. Out of the seventeen Anopheles species recorded, Anopheles aconitus, An. dirus and An. nivipes were recorded for the first time from the state. The present study has confirmed the existence of An. dirus, the major malaria vector in the…	not relevant, not about investigated diseases
255	Phukan, S.; Kalita, M. C.	Phytopesticidal and repellent efficacy of Litsea salicifolia (Lauraceae) against Aedes aegypti and Culex quinquefasciatus.	Indian Journal of Experimental Biology	2005	Litsea salicifolia is one of the many plants used as phytopesticide, traditionally by various tribes of Assam. Of the five extracts of L. salicifolia tested for the bioactivity against Aedes aegypti and Culex quinquefasciatus, the aqueous extract was more effective compared to other extracts exhibiting bioactivity at 72 ppm against A. aegypti. The hexane extract (2000 ppm) exhibited 70% repellent…	about phytopesticide
256	Bhattacharyya, D. R.; Prakash, Anil; Mohapatra, P. K.; Mahanta, J.	Occurance of Ochlerotatus (Mucidus) laniger (Wiedemann) (Diptera: Culicidae) in Assam, India	Entomon	2005	The communication reports the first confirmed occurrence of Ochlerotatus (Mucidus) laniger (Wiedemann) in forest areas of Assam, north-east India. (C) 2005 Association for Advancement of Entomology	Not relevant,Ochlerotatus (Mucidus) laniger
257	Devi, N. Pemola; Jauhari, R. K.	Mosquito records from Manipur state, India	Journal of Experimental Zoology India	2005	The paper presents a record of 104 species of mosquitoes belonging to 9 different genera viz., Aedes, Anopheles, Armigeres, Culex, Ficalbia, Heizmannia, Mansonia, Tripteroides and Uranotaenia from Manipur state. A list of mosquitoes from Manipur state has been prepared in the light of previous work done. More emphasis is being given on the internal classification of the genus Anopheles.	not relevant, record about the species of mosquitoes
259	Kirti, Jagbir S.; Kaur, Jagdish	Redescription of Aedes (Finlaya) pulchriventer (Giles) (Diptera: Culicidae) using genitalic characters.	Geobios (Jodhpur)	2004		not relevant
260	Tare, V; Deshpande, S; Sharma, RN	Susceptibility of two different strains of Aedes aegypti (Diptera : Culicidae) to plant oils	JOURNAL OF ECONOMIC ENTOMOLOGY	2004	The toxicity of 11 oils extracted from plants commonly grown in the Himalayan region was studied using larvae of two Aedes aegypti (L.) strains. A strain from Liverpool, England, was highly susceptible to these oils. The LC50 values were much higher in a local laboratory strain. Daucus carota L. oil was highly toxic in both strains. Differences in the susceptibility of these strains to the action…	not relevant,about the toxicity of oil
261	Borkent, A; Grimaldi, DA	The earliest fossil mosquito (Diptera : Culicidae), in mid-Cretaceous Burmese amber	ANNALS OF THE ENTOMOLOGICAL SOCIETY OF AMERICA	2004	Burmaculex antiquus new genus, new species, is described from a single partially preserved adult female in Burmese amber. The fossil has several plesiomorphic features, indicating that it is the sister group of all other fossil and extant Culicidae: a relatively short proboscis, the palpi extending beyond the apex of the proboscis, a clypeus with several setae, and the palpus without scales. Ante…	Not related,about culex
262	Bhattacharyya, DR; Tewari, SC; Prakash, A; Mohapatra, PK; Mahanta, J	Verrallina (Neomacleaya) assamensis, a new species from assam, India	JOURNAL OF THE AMERICAN MOSQUITO CONTROL ASSOCIATION	2004	The adult female, adult male, pupa, and larva of Verrallina (Neomacleaya) assamensis, a new mosquito species, are described from the Dibrugarh District of Assam State, India.	Not relevant, about the discription of Verrallina(new species of mosquito)
266	Barde, PV; Khan, MI; Gokhale, MD; Mishra, AC; Mourya, DT	The role of hemagglutinins in the midgut extracts of two lines of Aedes aegypti in their susceptibility to Dengue-2 virus	ACTA VIROLOGICA	2004	Hemagglutinin activity (HA) was studied in the midgut extracts from highly (h) and lowly (1) susceptible strains of Aedes aegypti mosquitoes to Dengue-2 virus (DEN-2). HA in the midgut extracts from these two isofemale strains of mosquitoes was high in (1) as compared to (h) mosquitoes. HA was found to be higher with chicken red blood cells (RBCs) than with rabbit and human RBCs of 0 group. Larva…	not relevant, lab study on midgut extracts
264	Bhutta, ZA; Gupta, I; de'Silva, H; Manandhar, D; Awasthi, S; Hossain, SMM; Salam, MA	Maternal and child health: is South Asia ready for change?	BRITISH MEDICAL JOURNAL	2004	South Asia still has a long way to go to meet the United Nations' millennium development goals for maternal and child mortality.	Not related, about maternal and chind health
267	Gaunt, CMT; Mutebi, JP; Munstermann, LE	Biochemical taxonomy and enzyme electrophoretic profiles during development, for three morphologically similar Aedes species (Diptera : Culicidae) of the subgenus Stegomyia	JOURNAL OF MEDICAL ENTOMOLOGY	2004	Aedes (Stegomyia) cretinus is a rarely documented mosquito with a Mediterranean distribution, whereas Aedes (S.) albopictus has spread worldwide in the past two decades because of its anthropogenic associations. A third closely related species, Aedes (S.) flavopictus, is sympatric with A. albopictus in northeast Asia. The three species are characterized by a striking mid-thoracic white stripe and…	donot meet inclusion criteria, pdf checked
268	Dutta, P; Khan, AM; Khan, SA; Mahanta, J	A study on mosquitoes feeding on cattle and their relation to zoonotic disease in Assam	INDIAN VETERINARY JOURNAL	2003		not relevant
269	Herrington, JE	Pre-west nile virus outbreak: Perceptions and practices to prevent mosquito bites and viral encephalitis in the United States	VECTOR-BORNE AND ZOONOTIC DISEASES	2003	Mosquitoes can transmit over 100 of the viruses that can cause encephalitis, meningitis, and hemorrhagic disease in humans (Chin 2000; Gubler 1996; Monath 1989). While much is known about the ecology, epidemiology, and clinical manifestations of the arboviral encephalitides (Campbell et al. 2002; Centers for Disease Control and Prevention 1997; Gubler 1998; Hayes 1989; Hubalek and Halouzka 1999),…	about viral encephalitis
270	Dutta, P.; Khan, S. A.; Khan, A. M.; Sharma, C. K.; Hazarika, N. C.; Mahanta, J.	Survey of medically important mosquito fauna in Mizoram	Entomon	2003	A study was made in some places of Mizoram in two different seasons to record the mosquitoes prevalent in the state. A total of 54 species of mosquitoes under 10 genera were recorded. Forty-seven species were recorded in the monsoon season and 48 in the post-monsoon season. Both the primary vectors of malaria, viz., Anopheles dirus and An. minimus were recorded. Potential vectors of dengue and Ja…	donot meet the inclusion critera
271	Das, N. G.; Baruah, I.; Talukdar, P. K.; Das, S. C.	Evaluation of botanicals as repellents against mosquitoes	JOURNAL OF VECTOR BORNE DISEASES	2003	Repellent properties of three plant extracts-essential oil (steam distillate) of Zanthoxylum limonella (fruits), Citrus aurantifolia (leaf) and petroleum ether extract of Z. limonella (fruits) were evaluated as repellent against Aedes (S.) albopictus mosquitoes in mustard (Dhara) and coconut (Parachute) oil base under laboratory conditions. Three concentrations-10, 20 and 30% of the repellents we…	not relevant,about mosquito repellent
272	Mourya, D. T.; Rohankhedkar, M. S.; Yadav, P.; Dighe, V.; Deobagkar, D. N.	Enhanced esterase activity in salivary gland and midgut of Aedes aegypti mosquito infected with dengue-2 virus.	Indian Journal of Experimental Biology	2003	Mosquitoes were infected by intrathoracic inoculation. About 95% head squashes were positive for dengue virus antigen on the 15th post infection day (PID). Esterase activity was determined in the homogenates prepared from the salivary glands and midguts on different PIDs of dengue virus inoculated and control mosquitoes showed that it was consistently higher in the virus-infected batches.	not relevant,Pdf checked
273	Bhattacharyya, DR; Prakash, A; Mohapatra, PK; Mahanta, J	A note on the occurrence of Aedes (Paraedes) ostentatio (Leicester) in Dibrugarh District, Assam, India (Diptera : Culicidae)	ORIENTAL INSECTS	2002	Aedes (Paraedes) ostentatio (Leicester) 1908 is recorded for the first time in India from a shady pool in a tropical rain forest zone of Dibrugarh district of Assam.	donot meet inclusion criteria, pdf checked
274	Mourya, DT	Effect of anticoagulants on the susceptibility of Aedes aegypti mosquitoes to dengue virus infection	ACTA VIROLOGICA	2002		not relevant, effect of anticogulants
275	Basnyat, B; Cumbo, TA; Edelman, R	Infections at high altitude	CLINICAL INFECTIOUS DISEASES	2001	Every year, thousands of outdoor trekkers worldwide visit high-altitude (>2500 m) destinations. Although high-altitude areas per se do not harbor any specific agents, it is important to know the pathogens encountered in the mountains to be better able to help the ill sojourner at high altitude. These are the same pathogens prevalent in the surrounding lowlands, but various factors such as immunom…	not relevant, not meeting the inclusion criteria
276	Jan, LR; Yueh, YY; Wu, YC; Horng, CB; Wang, GR	Genetic variation of Japanese encephalitis virus in Taiwan	AMERICAN JOURNAL OF TROPICAL MEDICINE AND HYGIENE	2000	A 280-nucleotide sequence from the capsid-premembrane (C/preM) gene region of 44 Japanese encephalitis (JE) virus strains isolated in Taiwan from mosquitoes from 1983 to 1994, and 3 strains, (Ling [1965], Chang [1965], and HV1 [1958]) isolated from human brain were analyzed by direct sequencing of reverse transcription-polymerase chain reaction (RT-PCR) amplified products and compared with the co…	about Japanese encephalitis
278	Teichmam, D; Rogler, G; Grobusch, MP; Schuler-Maue, W; Klein, E	Imported dengue virus type 2 infection acquired during an outbreak in India	EUROPEAN JOURNAL OF CLINICAL MICROBIOLOGY & INFECTIOUS DISEASES	1999		brief report
279	Dutta, P.; Khan, S. A.; Sharma, C. K.; Doloi, P.; Mahanta, J.	Medically important mosquitoes of the world's largest river island, Majuli, Assam	Entomon	1999	Entomological studies were conducted in Majuli, the largest river island of the world during 1996. This is the maiden study and documentation of mosquito fauna of this unique ecosystem. Surveys were carried out during the months of April and October (pre and post monsoon seasons), 1996 to find out the mosquito species, particularly, the disease vectors prevalent in this island. This island is dev…	not relevant, not mentioned about diseases
280	Prakash, Anil; Bhattacharyya, D. R.; Mohapatra, P. K.; Mahanta, J.	House frequenting and host seeking mosquitoes in a forest fringed village of district Dibrugarh, Assam	Entomon	1998	Year long light trap collections in human dwellings of a forest fringed village yielded 30 species of house frequenting, host seeking mosquitoes in 6 genera. Anopheles kochi, An. dirius, An. vagus and An. nivipes/philippinensis amongst anophelines and Culex pseudovishnui, Cx. vishnui, Cx. fuscocephala, Cx. tritaeniorhynchus and Cx. bitaeniorhynchus amongst culicines were the commonly collected ho…	only about Anopheles and Culex
281	Khan, S. A.; Handique, R.; Tewari, S. C.; Dutta, P.; Narain, K.; Mahanta, J.	Larval ecology and mosquito fauna of Upper Brahmaputra valley, northeast India	Indian Journal of Malariology	1998	Ninety-one mosquito species in 15 genera were collected from 22 habitat types of Upper Brahmaputra valley in Assam and bordering areas of Arunachal Pradesh. Ninteen species have been recorded for the first time in Assam including seven first records from the northeast region and three first country records. Jaccard's coefficient was used to quantify the similarity between 13 different geographica…	not relevant
282	Prakash, Anil; Bhattacharyya, D. R.; Mohapatra, P. K.; Mahanta, J.	Investigation on malaria vectors and mosquito fauna in South Tripura district, Tripura state	Indian Journal of Malariology	1998	In an entomological study in South Tripura district of Tripura state during June 1998, a total of 31 species of mosquitoes belonging to eight genera were recorded. Among the known malaria vectors in India, Anopheles annularis, An. jeyporiensis, An. minimus, An. philippinensis/nivipes and An. varuna were collected but none of them could be incriminated. During the survey, Aedes pallidostriatus and…	not relevant,about malaria
283	Tyagi, BK; Shahi, AK; Kaul, BL	Evaluation of repellent activities of Cymbopogon essential oils against mosquito vectors of malaria, filariasis and dengue fever in India	PHYTOMEDICINE	1998	Essential oils of four species and two hybrid varieties of Cymbopogon grasses were evaluated for their repellent properties against the major vector mosquitoes, namely, Anopheles stephensi, Culex quinquefasciatus and Aedes aegypti, both in laboratory and field. The magnitude of repellency in the Cymbopogon essential oils was found to be of moderate to high order. All grass species protected compl…	not relevant, about repellent activities of Cymbopogon essential oils
286	Dutta, P.; Khan, S. A.; Sharma, C. K.; Mahanta, J.	A report of mosquito fauna survey and vector incrimination in Goalpara district of Assam	Indian Journal of Malariology	1997		not relevant, survey of mosquito fauna
287	Khan, Siraj A.; Dutta, P.; Narain, K.; Handique, R.; Srivastava, V. K.	Studies on day-time resting habits of JE vector mosquitoes in upper Assam with a note on insecticide susceptibility status	Journal of Communicable Diseases	1997		not relevant, about JE vector
288	Das, N. G.; Baruah, I.; Kamal, S.; Sarkar, P. K.; Das, S. C.; Santhanam, K.	An epidemiological and entomological investigation on malaria outbreak at Tamulpur PHC, Assam	Indian Journal of Malariology	1997		not relevant, about malaria
289	Darsie, RF	Description of the pupa of Aedes pseudotaeniatus (Giles) (Diptera: Culicidae)	JOURNAL OF THE AMERICAN MOSQUITO CONTROL ASSOCIATION	1997	The pupal stage of Aedes pseudotaeniatus (Giles) is described for the first time. Collections of this species were made in the Himalayan Kingdom of Nepal. Group E of subgenus Finlaya is discussed.	not relevant,about pupal stage of Aedes pseudotaeniatus
290	Prakash, Anil; Bhattacharyya, D. R.; Mohapatra, P. K.; Mahanta, J.	Breeding and day resting habitats of Anopheles dirus in Assam, India	SOUTHEAST ASIAN JOURNAL OF TROPICAL MEDICINE AND PUBLIC HEALTH	1997	Longitudinal surveys at monthly frequency were carried out during 1995-1996 in a forest fringed village of district Dibrugarh, Assam to decipher the breeding and day resting habitats of Anopheles dirus. It regularly bred in small, shallow, rain filled, transient, shady or partly shady puddles/ground pools in the rainy months and in the perinneal streams in the adjoining forest of the village duri…	not relevant,about Anopheles dirus
291	Khan, Siraj A.; Narain, K.; Dutta, P.; Handique, R.; Srivastava, V. K.; Mahanta, J.	Biting behaviour and biting rhythm of potential Japanese encephalitis vectors in Assam	Journal of Communicable Diseases	1997	Studies on biting behaviour and biting cycles of medically important mosquitoes were carried out in Madhupur village and Tarajan tea estate of upper Assam. Collections were made off human baits outdoors and indoors and off cattle bait outdoors from August 1991 to July 1992. Human bait collections were performed using the 'stationary direct bait' technique. A total of 9,972 adult host seeking fema…	about Japanese encephalitis
292	Dutta, P.; Bhattacharyya, D.R.; Khan, S.A.; Sharma, C.K.; Doloi, P.K.; Mahanta, J.	Daytime resting behaviour and breeding habits of vector mosquitoes of Japanese encephalitis, malaria and filariasis in northeast India.	Mosquito Borne Diseases Bulletin	1997		not releant, not meeting inclusion criteria
293	Voelker, R	Dengue kills dozens in Mekong	JAMA-JOURNAL OF THE AMERICAN MEDICAL ASSOCIATION	1996		not HKH
294	Tewari, SC; Hiriyan, J	Revalidation and description of Aedes (Finlaya) pallirostris from northeastern India (Diptera: Culicidae)	JOURNAL OF THE AMERICAN MOSQUITO CONTROL ASSOCIATION	1996	Aedes (Finlaya) pallirostris Edwards is resurrected from synonymy with Aedes (Fin.) formosensis Yamada and the female, male, pupa, and 4th-instar larva are described and compared with closely related species. The synonymy of Finlaya khasiana Barraud is transferred from Ae. formosensis to Ae. pallirostris.	note relevant,description of Aedes (Finlaya) pallirostris
295	Darsie, RF; Courtney, GW; Pradhan, SP	Notes on the mosquitoes of Nepal .4. Results of the 1994 collecting in the Midwestern Region, including new country records and voucher confirmation (Diptera, Culicidae)	JOURNAL OF THE AMERICAN MOSQUITO CONTROL ASSOCIATION	1996	During 1994, field studies were conducted in the Midwestern Region of Nepal. Two camps were located in the ''inner terai,'' low mountain valleys between the Churia Range and the Mahabarat Lekh. A third camp was in the mountains at Jumla. Visits were made to 2 high mountain sites, Simikot, Humla District, and Rara National Park. The result from all these sampling sites was the recovery of 6 new co…
297	Baruah, I.; Das, S. C.	Evaluation of methoprene (altosid) and diflubenzuron (dimilin) for control of mosquito breeding in Tezpur (Assam)	Indian Journal of Malariology	1996	Insect growth regulators (IGRs) namely, Isopropyl (E-E)-(RS)-11 -methoxy-3,7,11-trimethyldodeca-2, 4-dinoate (Methoprene) and 1-(4-cyclophenyl)-3-(2,6-diflerobenzoyl) urea (Diflubenzuron) were evaluated against mosquito larvae in laboratory as well as in different breeding habitats in Tezpur, Assam. LC-90 values of diflubenzuron against Culex quinquefasciatus and Aedes albopictus were 0.0022 and …	not relevant, about insect growth regulators
298	Narain, Kanwar; Prakash, Anil; Bhattacharyya, D. R.; Mahanta, J.	Endoparasitic hymenostome ciliate a potential biocontrol agent, naturally infecting anopheline larvae in Assam: A preliminary report	Journal of Communicable Diseases	1996		not relevant, about anopheline larve
299	Khan, S. A.; Narain, Kanwar; Handigue, R.; Dutta, P.; Mahanta, J.; Satyanarayana, K.; Srivastava, V. K.	Role of some environmental factors in modulating seasonal abundance of potential Japanese encephalitis vectors in Assam, India	SOUTHEAST ASIAN JOURNAL OF TROPICAL MEDICINE AND PUBLIC HEALTH	1996	Temporal changes in the abundance of host-seeking, potential Japanese encephalitis (JE) vector mosquitos and the role of some ecological factors that are modulating the abundance of vector mosquitos were studied. Vector surveillance was conducted for one year in 4 JE prone villages of Dibrugarh, Assam. Among potential JE vectors, the most abundant mosquito was Culex vishnui s.s. comprising about …	not relevant, about Japanese encephalitis
300	Barua, H. C.; Mahanta, J.	Serological evidence of DEN-2 activity in Assam and Nagaland	Journal of Communicable Diseases	1996		pdf need to be checked
301	Bhattacharyya, D. R.; Handique, R.; Dutta, P.; Prakash, Anil; Sharma, C. K.; Mahanta, J.; Srivastava, V. K.	A preliminary report on larval mosquito survey in Dibrugarh Town of Assam	Journal of Communicable Diseases	1996		not relevant, just about larval mosquitoes survey
302	Kaul, S M; Gupta, M P; Jain, D C; Gupta, R S; Sharma, R S	Malaria control in Jammu city, Jammu and Kashmir State.	The Journal of communicable diseases	1995		not releant, about malaria control
303	Azarova, A N; Zhgut, Iu Iu; Kuimova, R T; Mukhortova, E M	[A report of 4 cases of human Dirofilaria repens infestation in the city of Barnaul, Altai Territory].	Meditsinskaia parazitologiia i parazitarnye bolezni	1995	Four local cases of eye damage due to Dirofilaria repens infection which occurred in the town of Barnaul, Altai Region, are described. This information may be useful for medical and veterinary staff.	not relevant, about eye damage due to Dirofilaria repens
304	Jacob, P. George; Bhat, H. R.	Records of Aedes (Finlaya) albocinctus (Diptera: Culicidae) in Southern India	Mosquito Systematics	1995	Aedes (Finlaya) albocinctus Barraud, 1924 has been recorded from Himachal Pradesh, Yunnan in China, and the Ryukyu Archipelago. So far it has not been recorded from south of the Himalaya Mountains. This communication records the species for the first time in southern peninsular India, extending its geographic range to a far wider area in the Oriental Region.	not HKH
305	Bhattacharyya, D. R.; Tewari, S. C.; Dutta, P.; Mahanta, J.	Description of the larva and pupa of Aedes (Aedimorphus) nigrostriatus (Diptera: Culicidae)	Mosquito Systematics	1995	The fourth-instar larva and pupa of Aedes (Aedimorphus) nigrostriatus (Barraud) are described and illustrated for the first time.	not relevant,Aedes (Aedimorphus) nigrostriatus
306	RATTANARITHIKUL, R; MONGKOLPANYA, K; NOIGAMOL, C; CHANAIMONGKOL, S; MAHAPIBUL, P; NAKNGEN, S	DRY SEASON DISTRIBUTION OF MOSQUITO LARVAE IN THE BED OF THE MEKONG RIVER, NORTHEASTERN THAILAND	JOURNAL OF THE AMERICAN MOSQUITO CONTROL ASSOCIATION	1994	Twenty-eight species of the mosquito genera Aedes, Anopheles, Culex, and Uranotaenia are reported from the banks of the Mekong River in northeastern Thailand. The aquatic habitat of Anopheles notanandai is reported for the first time. The effect of the unstable riverine habitat on distribution of the malaria vectors Anopheles minimus and Anopheles pseudowillmori, as well as some species of Aedes,…	not HKH
307	Darsie, RF; Courtney, GW; Pradhan, SP	THE MOSQUITOS OF MUSTANG (DIPTERA, CULICIDAE)	PROCEEDINGS OF THE ENTOMOLOGICAL SOCIETY OF WASHINGTON	1994	Mustang is one of the northernmost districts in Nepal. Most of it is in the rain shadow of the high Himalaya Mountains, therefore, it has a paucity of rainfall. A mosquito survey of the district resulted in collecting 10 species, four in the genus Aedes, five in the genus Culex and one in the genus Anopheles. The climate and collecting sites are described. Breeding was found up to 3738 m.	not relevant, only about the survey of mosquitoes
308	MALHOTRA, PR; MAHANTA, HC	CHECKLIST OF MOSQUITOS OF NORTHEAST INDIA (DIPTERA, CULICIDAE)	ORIENTAL INSECTS	1994	Records of mosquitoes found in northeastern region of India, from published as well as unpublished sources are compiled and an updated list of species is presented. It includes 130 mosquito species (37 anophelines and 93 culicines). The check-list includes 5 mosquito species recently reported from India. These are Armigeres (Leicesteria) dolichocephalus (Leicester), 1908; Culex (Culiciomyia) harr…	not relevant,donot meet inclusion critera
309	Baruah, I.; Das, S. C.	Laboratory and field evaluation of Bacillus thuringiensis and B. sphaericus against mosquito larvae	Journal of Communicable Diseases	1994	Laboratory and field trials were carried out with two formulations of Bacillus thuringiensis and four strains of Bacillus sphaericus (B 42, B 64, B 87 and B 33) against mosquito larvae in different breeding habitats of Tezpur, Assam. LC-90 of B. thuringiensis var israelensis (formulation Teknar) against Ae. albopictus, Cx. quinquefasciatus and Cx. gelidus were recorded as 0.443, 0.453 and 2.15 pp…	not relevant, about Bacillus sp against mosquito
310	Dev, V	Correction of PREVIEWS 97509623. Breeding habitats of anopheline mosquitoes in Assam. Correction of keyword from INSECTIDE	Indian Journal of Malariology	1994		not relevant
311	Sagandeep, V. C. Kapoor; Grewal, J. S.	Some mosquito (Diptera: Culicidae) species of Punjab and Himachal Pradesh	JOURNAL OF INSECT SCIENCE	1994	Sixteen mosquito species were collected from various localities of Punjab and Himachal Pradesh. Their place and time of occurrence have been noted.	not relevant, only about the collection of mosquitoes
312	Sharma, R. N.; Deshpande, S. G.; Tungikar, V. B.; Joseph, Mary	Toxicity of natural essential oils to mosquitoes, Aedes aegypti and Culex fatigans	Geobios (Jodhpur)	1994	Selected natural essential oils form Himalayan region were tested for their toxicity against Aedes aegypti and Culex fatigans, the latter being more susceptible. Carrot seed oil was nearly equitoxic to both the species. Lowest LC 50 values were obtained for calamus and carrot seed oil against filarial mosquito. Carrot seed oil exhibited significant toxicity against yellow fever mosquito. Juniper …	not relevant, Toxicity of natural essential oils to mosquitoes
313	SELKIRK, ME; GREGORY, WF; JENKINS, RE; MAIZELS, RM	LOCALIZATION, TURNOVER AND CONSERVATION OF GP15/400 IN DIFFERENT STAGES OF BRUGIA-MALAYI	PARASITOLOGY	1993	The expression of a protein complex designated gp15/400, previously identified via extrinsic iodination of adult Brugia malayi, was examined by labelling all stages found in the mammalian host and immunoprecipitation with a specific antibody raised to a recombinant protein. In this way, gp15/400 could be detected in L3, L4, adult worms and microfilariae recovered from jirds and labelled with Bolt…	about Brugia malayi(nematode)
314	NIYOGI, SK; SIRCAR, BK; SARKAR, BL; DE, SP; DEB, BC	AN OUTBREAK OF ACUTE DIARRHEAL DISEASE AMONGST TRIBAL POPULATION IN TRIPURA	INDIAN JOURNAL OF MEDICAL RESEARCH SECTION A-INFECTIOUS DISEASES	1993	A massive outbreak of acute diarrhoeal diseases occurred during March - April, 1992 in the north district of Tripura. Investigation of the outbreak revealed Vibrio cholerae 01 biotype EITor as the main etiologic agent in 50 per cent of patients. The outbreak which started amongst the tribal population might have spread due to prevailing illiteracy, poverty, low personal and domestic hygiene and v…	not relevant,diarrhoeal diseases
315	Poovaneswari, S	Dengue situation in Malaysia.	The Malaysian journal of pathology	1993		not HKH
316	Darsie, Richard F., Jr.; Courtney, Gregory W.; Pradhan, Shreedhar P.	Notes on the mosquitoes of Nepal: III. Additional new records in 1992 (Diptera: Culicidae)	Mosquito Systematics	1993	The results of a mosquito survey in the Western Region of Nepal are reported. A genus, Aedeomyia, two subgenera, Aedeomyia and Tripteroides, and 14 species are recorded for the first time. Most of the new records are species in the genus Aedes collected at the higher elevations of the Annapurna Range of the Himalaya Mountains.	not relevant, only about the mosquitoes
317	Das, N.G.; Baruah, I.; Talukdar, P.K.; Das, S.C.	Observations on the relative attractiveness of five colours for collecting mosquitoes by CDC light traps in a biotope of Indian sub-continent.	Annals of Medical Entomology	1993		not relevant
318	Ivanitsky, V.V.; Shevchenko, E.V.	On biology of Pere David's snow finch in the Tuva and the Altai.	Modern ornithology 1991.	1992		not relevant, not about diseases
319	DARSIE R F JR; PRADHAN S P; VAIDYA R G	NOTES ON THE MOSQUITOES OF NEPAL II. NEW SPECIES RECORDS FROM 1991 COLLECTIONS	Mosquito Systematics	1992	In 1991, intensive mosquito collections were accomplished in six districts of eastern Nepal, representing the terai, inner terai, foothills and mountains. Specimens belonging to the subgenus Diceromyia of Aedes and 18 species in five genera were identified as new country records, and some were found in each of the six districts. Collection sites and literature sources for identification of these …	not relevant, only about the records of mosquitoes
320	Rajput, K.B.; Singh, T.K.	Records of mosquitoes (Diptera: Culicidae) from Manipur: genus - Aedes.	Records of the Zoological Survey of India	1992		only the records of mosquitoes, not about diseases
321	DAS S C; BHUYAN M; BARUAH I; TALUKDAR P K	MOSQUITO SURVEY IN TRIPURA	Indian Journal of Malariology	1991	Vector survey carried out in Tripura [India] revealed the presence of 17 species of anophelines with a density of 92.39 per trap night. Major malaria vector encountered was Anopheles philippinensis which formed 30% of the total collection and is exophagic in nature. Another efficient malaria vector An. minimus which formed 5% of the total collection prevails equally both indoors and outdoors. The…	not relevant,about Anopheles dirus
322	DARSIE R F JR; PRADHAN S P; VAIDYA R G	NOTES ON THE MOSQUITOES OF NEPAL I. NEW COUNTRY RECORDS AND REVISED AEDES KEYS DIPTERA CULICIDAE	Mosquito Systematics	1991	Additional collections of mosquitoes in the environs of Hetaura, Makwanpur District, and Birgunj, Bara District during 1990, resulted in the discovery of 4 new country records [Aedes formosensis, A. pseudalbopictus, Malaya jacobsoni and Tripteroides aranoides] and the collection of the immature stages of 7 species previously known from Nepal only in the adult stage. Revisions and additions to the…	do not meet inclusion criteria
323	BHATTACHARYA, A; NATARAJAN, C; MALI, MP	SEROEPIDEMIOLOGICAL STUDY OF FLAVIVIRUS INFECTIONS IN ANIMALS IN TRIPURA STATE	INDIAN VETERINARY JOURNAL	1990		not relevant, not meeting inclusion criteria
324	Das, S C; Bhuyan, M; Baruah, I	Active malaria transmission in South Mizoram.	Indian Journal of Malariology	1990	Anopheles dirus was incriminated as malaria vector with 1.12% sporozoite rate in Tlabong (Demagiri) subdivision, Mizoram. High parity rate of A. dirus (33.69%) and A. minimus (52.87%) further confirmed their vectorial status. Both the vectors were found highly susceptible to 4% DDT.	About malaria
326	PRADHAN, SP; DARSIE, RF	NEW MOSQUITO RECORDS FOR NEPAL	JOURNAL OF THE AMERICAN MOSQUITO CONTROL ASSOCIATION	1989		not relevant, only about the records of mosquitoes not about the diseases
327	ANGAMI K; CHAKRAVARTY S K; DAS M S; CHAKRABORTY M S; MUKHERJEE K K	SEROEPIDEMIOLOGICAL STUDY OF JAPANESE ENCEPHALITIS IN DIMAPUR NAGALAND INDIA	Journal of Communicable Diseases	1989	A seroepidemiological study of Japanese encephalitis (JE) in Dimapur, Nagaland was carried out following an otubreak of the disease between July 1985 and February, 1986. Altogether 50 persons were affected with 30 (60 per cent) deaths. The attack and death rates per 1000 were more in Nagas vs. 0.55 and 0.34 than non-Nagas viz. 0.33 and 0.20 respectively. All ages and both sexes were affected. Of …	About Japanese encephalitis
328	RAJPUT, KB; SINGH, TK	VERTICAL-DISTRIBUTION OF MOSQUITOS IN MANIPUR	Entomon	1988		about the distribution of mosquitoes not about the diseases
329	RAJPUT, KB; SINGH, TK	DUSK BITING MOSQUITOS OF MANIPUR	Entomon	1988		not meeting inclusion criteria
330	DAS, SC; BHUYAN, M; CHAKRABORTY, BC	FIELD TRIALS ON THE RELATIVE EFFICACY OF 3 REPELLENTS AGAINST MANSONIA MOSQUITOS	INDIAN JOURNAL OF MEDICAL RESEARCH	1988		not relevant
331	RAJPUT, KB; SINGH, TK	DAY BITING MOSQUITOS (DIPTERA, CULICIDAE) OF MANIPUR	Entomon	1987		not meeting inclusion criteria
332	Nagpal, B N; Sharma, V P	Survey of mosquito fauna of northeastern region of India.	Indian Journal of Malariology	1987		not meeting inclusion criteria
333	MALHOTRA P R; SARKAR P K; DAS N G; HAZARIKA S; JOHN V M	MOSQUITO SURVEY IN TIRAP AND SUBANSIRI DISTRICTS OF ARUNACHAL PRADESH INDIA	Indian Journal of Malariology	1987	A total of 48 species of mosquitoes belonging to nine genera i.e., Anopheles, Aedes, Armigeres, Culex, Coquillettidia, Malaya, Mansonia, Toxorhynchites and Tripteroides were collected during a survey carried out in Tirap and Subansiri districts of Arunachal Pradesh in 1979 and 1982 respectively. Culex gelidus and Culex tritaeniorhynchus were found in large numbers of Tirap. Culex quinquefasciatus…	not relevant,only about mosquitoes' survey
334		[Newsletter.]	Thames and Chiltern Herpetological Group Newsletter	1987		not clear entry
335	SAZONOVA, ON; SMIRNOVA, VA	DISTRIBUTION AREA OF THE BLOODSUCKING MOSQUITO AEDES-TOGOI	PARAZITOLOGIYA	1986		not meeting inclusion criteria
336	Malhotra, P.R.	Mosquito fauna of Assam and their role in disease transmission.	Journal of the Assam Science Society	1985		not meeting inclusion criteria
337	Malhotra, P R; Bhuyan, M; Baruah, I	Mosquitoes of Mizoram.	Indian Journal of Malariology	1984		not meeting inclusion criteria
338	Malhotra, P R; Sarkar, P K; Bhuyan, M	Mosquito survey in Nagaland.	Indian journal of public health	1982		only about the survey of mosquitoes
339	SARKAR, PK; DAS, NG; RAO, KM	MOSQUITO FAUNA IN CERTAIN PLACES OF DIBRUGARH DISTRICT IN ASSAM	INDIAN JOURNAL OF MEDICAL RESEARCH	1981		not meeting inclusion criteria
340	CHAKRAVARTI, SK; SARDANA, DN; MUKHERJEE, KK; MITRA, AC; CHAKRABARTY, MS	SEROLOGICAL EVIDENCE OF INFECTION WITH JAPANESE ENCEPHALITIS-VIRUS IN MULES OF EASTERN HIMALAYAN REGION	INDIAN JOURNAL OF MEDICAL RESEARCH	1981		not relevant, about JE virus
341	Chen, N.-Q.	Controle des encephalites arbovirales en Chine.	Medecine Tropicale	1980		in another language
342	ARSEN'EVA L P; NERONOV V M	STUDIES AND REGIONAL CHARACTERISTICS OF MOSQUITO AND SAND FLY FAUNA IN AFGHANISTAN	Meditsinskaya Parazitologiya i Parazitarnye Bolezni	1978	The mosquito fauna of Afghanisfan includes 34 spp. The genera with the highest species variety is Anopheles (22 spp.) and Culex (7 spp.). Aedes, Uranotaenia, Culiseta and Mansonia are represented by a single species. Mosquito collection stations (25) are unevenly distributed in the Afghanistan territory. The fauna of the northern district is represented by 17 spp. and is Palearctic. The sandfly f…	not relevant, only about the study of mosquitoes' fauna
343	DANILOV, VN; FILIPPOVA, VV	NEW SPECIES OF MOSQUITO, AEDES-SIBIRICUS (STEGOMYIA) SP-N (CULICIDAE)	PARAZITOLOGIYA	1978		not releant, not meeting inclusion criteria
344	DANILOV V N	THE 1ST FINDING OF THE MOSQUITO AEDES-VERSICOLOR NEW-RECORD DIPTERA CULICIDAE IN THE USSR DESCRIPTION OF ITS FEMALE AND LARVA OF INSTAR IV	Vestnik Zoologii	1978	The female and instar IV of A. (F.) versicolor, new for the fauna of the USSR, are described. This species was found in the Talysh foothills (Lenkoran district, Azerbaijan SSR). The morphology of its larva is described for the 1st time. A. versicolor formerly considered a variety of A. (Ochlerotatus) pulchritarsis Rond. is a distinct species and is transferred from the subgenus Ochlerotatus to th…	not relevant,donot meet inclusion criteria
346	RODRIGUES, FM; DANDAWATE, CN	ARTHROPOD-BORNE VIRUSES IN NORTHEASTERN INDIA - SEROLOGICAL SURVEY OF ARUNACHAL-PRADESH AND NORTHERN ASSAM	INDIAN JOURNAL OF MEDICAL RESEARCH	1977		do not meet inclusion criteria
347	DANILOV V N	THE SYNONYMY OF SPECIES NAMES OF AEDES MOSQUITOES SUBGENERA FINLAYA AND NEOMELANICONION IN THE FAUNA OF THE FAR-EAST	Parazitologiya (St. Petersburg)	1977	The name Aedes (Finlaya) kobayashii Nakata, 1956 for the mosquitoes from Japan and South Korea is a synonym of A. (F.) alektorovi Stackelberg, 1943 from the south of the Soviet Far East. A. (F.) bunanoki Sasa et Ishimura, 1951 from Japan is a synonym of A. (F.) oreophilus Edwards, 1916 spread throughout Pakistan, India, China and the related Chinese-Himalayan subregion of the Palaearctic Region; …	not relevant
348	KHAI MING C; SWE T; THAUNG U; LWIN T T	RECENT OUTBREAKS OF JAPANESE ENCEPHALITIS IN BURMA	SOUTHEAST ASIAN JOURNAL OF TROPICAL MEDICINE AND PUBLIC HEALTH	1977	Outbreaks of JE [Japanese encephalitis] were reported recently in at least 4 townships in the Shan State of Burma. The 1st outbreak occurred in Tachileik township in July 1974 where there were 5 cases with 4 deaths; another and more extensive outbreak occurred the following year in Kengtung, Lashio and Hsenwi townships. In all there were 42 cases with 32 deaths. In Tachileik, the outbreak occurre…	About Japanese encephalitis
349	Hawking, F	The distribution of human filariasis throughout the world. Part II. Asia.	Tropical diseases bulletin	1976		not relevant
350	DANILOV V N	AEDES-INCREPITUS NEW-RECORD DIPTERA CULICIDAE A SPECIES NEW IN THE FAUNA OF THE USSR	Izvestiya Sibirskogo Otdeleniya Akademii Nauk SSSR Seriya Biologicheskikh Nauk	1976	Aedes increpitus, a mosquito species known formerly only from western North America was found in the north of Priamurye (Soviet Far East) and Zabaikalve (eastern Siberia) and in the southeastern part of western Siberia. Descriptions of the female, male genitalia and 4th instar larva as well as some data on its biology are given. This species may be widely spread in the mountain areas of eastern S…	Not HKH
351	BHAT, HR	SURVEY OF HEMATOPHAGOUS ARTHROPODS IN WESTERN HIMALAYAS, SIKKIM AND HILL DISTRICTS OF WEST-BENGAL - RECORDS OF MOSQUITOS COLLECTED FROM HIMALAYAN REGION OF UTTAR-PRADESH WITH ECOLOGICAL NOTES	INDIAN JOURNAL OF MEDICAL RESEARCH	1975		not meeting inclusion criteria, only about mosquitoes
352	TADZHIEVA V S; ABDULLAEV I T	THE ROLE OF RIVER TRANSPORT IN THE IMPORTATION OF MOSQUITOES INTO THE PORT OF TERMEZ UZBEK-SSR USSR	Meditsinskaya Parazitologiya i Parazitarnye Bolezni	1975	Mosquitoes are imported into the Termez area [Uzbek SSR, USSR] by shipping vessels on the Amudarya River between Soviet (Nizhniy Pyandzh, Aivadzh) and Afghanian (Shirkhan) ports. Many of the mosquitoes caught in vessels were Anopheles pulcherrimus which may be important in maintaining a malaria focus in Termez; sporadic human malaria cases are reported annually there. The greatest number of mosqu…	not relevant,donot meet inclusion criteria
354	BHAT, HR	SURVEY OF HEMATOPHAGOUS ARTHROPODS IN WESTERN HIMALAYAS, SIKKIM AND HILL DISTRICTS OF WEST-BENGAL - RECORDS OF MOSQUITOS COLLECTED FROM HIMALAYAN REGION OF WEST-BENGAL AND SIKKIM WITH ECOLOGICAL NOTES	INDIAN JOURNAL OF MEDICAL RESEARCH	1975		not relevant
355	KUKHARCHUK L P; KAL'VISH T K	FAUNA OF BLOOD SUCKING MOSQUITOES DIPTERA CULICINAE FROM NORTHERN AND CENTRAL ALTAI	Izvestiya Sibirskogo Otdeleniya Akademii Nauk SSSR Seriya Biologo-Meditsinskikh Nauk	1972		not relevant
356	VARMA, RN; MAHADEVAN, B	FOREST MOSQUITOES OF EASTERN HIMALAYAN FOOTHILLS OF INDIA	JOURNAL OF MEDICAL ENTOMOLOGY	1970		not relevant
357	DANDAWATE, CN; SHAH, KV; DLIMA, LV	WANOWRIE VIRUS - A NEW ARBOVIRUS ISOLATED FROM HYALOMMA MARGINATUM ISAACI	INDIAN JOURNAL OF MEDICAL RESEARCH	1970		not relevant
358	DUBITSKII A M; TUPITSIN Y N	DESCRIPTION OF LARVAE OF AEDES-REMPELI A SPECIES NEW IN THE USSR	Parazitologiya (St. Petersburg)	1970		not relevant
359	TAYLOR, B	GEOGRAPHICAL RANGE AND CIRCADIAN RHYTHMS	NATURE	1969		not relevant
360	Sychevskaya, V. I.; Chinaev, P. P.	On blood-sucking Diptera of Pamir.	Zoologicheskii Zhurnal	1967		not relevant
361	Reid, J. A.	The Anopheles barbirostris group (Diptera, Culicidae).	Bulletin of Entomological Research London	1962		not relevant
362	Ronderos, R. A.; Garcia, M.	Description de pupas de Aedes argentinos (Diptera-Culicidae).	Revista de la Sociedad Entomologica Argentina	1962		not relevant
363	MATTINGLY, PF	NOTES ON THE SUBGENUS STEGOMYIA (DIPTERA, CULICIDAE), WITH A DESCRIPTION OF A NEW SPECIES	ANNALS OF TROPICAL MEDICINE AND PARASITOLOGY	1954		not relevant
365	Hu, S. M. K.	Studies on the susceptibility of Shanghai mosquitoes to experimental infection with Microfilaria malayi Brug. vii. Culex fuscanus Wiedemann. viii. Aedes vexans var. nipponii Theobald.	CHINESE MEDICAL JOURNAL	1942		not relevant
366	Hu, S. M. K.	Studies on the susceptibility of Shanghai mosquitoes to experimental infection with Micro-filaria malayi Brug. vi. Aedes albopictus Skuse.	Peking Natural History Bulletin	1941		not relevant, double entry
367	Pande, B. P.	The trematode genus Allocreadium in North Indian fresh-water fishes.	Proceedings of the Indian Academy of Sciences	1938		not relevant
368	Roubaud, E.	Nouvelles recherches sur l'infection de moustique de la fievre jaune par Dirofilaria immitis Leidy. Les races biologiques d'Aedes aegypti et l'infection filarienne.	Bulletin de la Societe de Pathologie Exotique Paris	1937		unspecified language
370	Feng, LC	Anopheles hyrcanus var sinensis Weid, transmittor of Wuchereria (Filaria) bancrofti in Woosung district, Shanghai, China	AMERICAN JOURNAL OF HYGIENE	1931		not relevant
371	Barraud, P. J.	Descriptions of eight new species of Indian Culicine mosquitoes.	Indian Journal of Medical Research Calcutta	1931		not relevant, description of mosquitoes species
372	Brug, S. L.	Culiciden der Deutschen Limnologischen Sunda-Ex-pedition.	Archiv fuer Hydrobiologie Stuttgart Suppl	1931		in German language
373	Edwards, F. W.	Mosquito Notes. VIII.	Bulletin of Entomological Research London	1929		not relevant
374	Barraud, P. J.	A revision of the Culicine mosquitoes of India, Parts xix-xxii.	Indian Journal of Medical Research Calcutta	1927		not relevant, not meeting inclusion criteria
375	Faust, E. C.	A preliminary check list of the mosquitoes of the Sino-Japanese areas.	China Medical Journal	1926		not relevant, not HKH
376	Barraud, P. J.	A new mosquito from Kashmir and the Northwest Frontier Province.	Indian Journal of Medical Research Calcutta	1924		not relevant
377	Barraud, P. J.	Four new mosquitoes from the western Himalayas.	Indian Journal of Medical Research Calcutta	1924		not relevant
378	Barraud, P. J.	A revision of the Culicine Mosquitoes of India. Parts VIII-XVII.	Indian Journal of Medical Research Calcutta	1924		not relevant
379	Barraud, P. J.	A new mosquito from Kashmir.	Indian Journal of Medical Research Calcutta	1924		not relevant
380	Barraud, P. J.	Two new species of Culex (Diptera, Culicidae) from Assam.	Indian Journal of Medical Research Calcutta	1923		not relevant
381	Theobald, F. V.	A catalogue of the Culicidae in the Hungarian National Museum, with descriptions of new genera and species.	Ann Mus Hungar	1905		not relevant
89	Yadav, Kamlesh K.; Bora, Ajitabh; Datta, Sibnarayan; Chandel, Kshitij; Gogoi, Hemant K.; Prasad, G. B. K. S.; Veer, Vijay	Molecular characterization of midgut microbiota of Aedes albopictus and Aedes aegypti from Arunachal Pradesh, India	PARASITES & VECTORS	2015	Background: Microbiota inhabiting midguts of mosquitoes play a key role in the host - parasite interaction and enhance vectorial capacity of viral diseases like dengue and chikungunya fevers. Mosquito midgut is considered to be an important site for host-pathogen interaction and pathogen survival is thought to be an outcome of this interaction. In the present study we examined the bacterial commu…	about molecular characterization, not about diseases
90	Banerjee, Soumyajit; Mohan, Sushree; Saha, Nabaneeta; Mohanty, Siba Prasad; Saha, Goutam K.; Aditya, Gautam	Pupal productivity & nutrient reserves of Aedes mosquitoes breeding in sewage drains & other habitats of Kolkata, India: implications for habitat expansion & vector management	INDIAN JOURNAL OF MEDICAL RESEARCH	2015	Background & objectives: The quality of breeding sites is reflected through the pupal productivity and the life history traits of Aedes mosquitoes. Using nutrient reserves and pupal productivity of Aedes as indicators, the larval habitats including sewage drains were characterized to highlight the habitat expansion and vector management.Methods: The pupae and adults collected from the containers …	not HKH
104	Mondal, Ritwik; Devi, Pemola N.; Jauhari, R.K.	Bacterial characterization in natural breeding habitats of Aedes mosquitoes and their role on ovipositional response.	International Journal of Mosquito Research	2015	Aedes aegypti and Aedes albopictus play a major role in transmitting dengue, one of the most important resurging mosquito-borne diseases. Aedes are known for ovipositional attractants using bacterial cues and hence can be studied at grass root level to find out the association determining their role in ovipositional attractants. Water samples were collected from different natural breeding sites o…	not relevant, not about diseases
121	Khan, Inamullah; Hussain, Azhar; Khan, Anwar; Khan, Muhamivid Ajmal	SURVEILLANCE OF AEDES MOSQUITO IN SWABI AND HARIPUR DISTRICTS OF KHYBER PAKHTUNKHWA, PAKISTAN	Proceedings of Pakistan Congress of Zoology	2015	Dengue has caused much havoc in Pakistan in the recent years. The disease is now spreading from Southern part of Pakistan to the Northern areas. Vector surveillance studies including key breeding containers and ovitraping is needed to understand vector biology. The present study was carried out to examine oviposition preference of Aedes mosquitoes and key breeding containers in four villages each…	not relevant, about the survellience of mosquitoes
142	Kalita, J.C.; Deka, Alak Ch; Misra, Kaushik	Mosquito vector survey in Guwahati city of Assam, India.	Journal of Entomology and Nematology	2014	Mosquitoes of the family Culicidae are distributed worldwide and comprise about 3500 species. The diversity of the mosquito species varies among different geographical regions of the world. Assam is situated in the subtropical region with fluctuation in temperature in different seasons and heavy rainfall occurs in a particular period. So, mosquito vector surveys were conducted in different season…	not relevant,only about the survey of vector
145	Dev, V; Khound, K; Tewari, G G	Dengue vectors in urban and suburban Assam, India: entomological observations.	WHO South-East Asia journal of public health	2014	BACKGROUND: Dengue is rapidly becoming established in north-east India and spreading, on account of rapid urbanization and population movement, with reported morbidity and attributable death cases. This study aims to determine the seasonal abundance of Aedes (Stegomyia) albopictus and Aedes (Stegomyia) aegypti in Guwahati metropolis and suburban settlements; to characterize the breeding resources…	not relevant, only about the dengue vectors
151	Devi, N. Pemola; Mondal, Ritwik; Jauhari, R. K.	Physico-Chemical Assessment of Natural Breeding Habitats of Mosquito Larvae in Outskirts of Dehradun City, Uttarakhand	Journal of Communicable Diseases	2014	Mosquitoes have been an important group of insect vectors causing maximum nuisance and public health problems to human beings. This study was planned to determine the physico-chemical characteristics of breeding habitats of mosquito larvae having emphasis on distribution and abundance of potential vectors from March 2013-Feb 2014 covering all the 4 seasons in selected habitats viz., H-1 (Fresh Wa…	not relevant, about the physico- Chemical Assessment of breeding habitats of mosquitoes
163	Baruah, S.; Dutta, P.	Seasonal prevalence of Aedes aegypti in urban and industrial areas of Dibrugarh district, Assam	TROPICAL BIOMEDICINE	2013	In Dibrugarh district, one of the most populous districts of Assam, there is a potential risk of dengue virus transmission by the mosquito Aedes aegypti during the autumn, in the urban and industrial areas of the district. The seasonal patterns of oviposition activity and abundance of breeding sites of this vector were studied in two areas of the district. From January 2010 to December 2010, we e…	not relevant, about seasonal prevalence of Aedes aegypti
164	Gopalakrishnan, Reji; Das, Momi; Baruah, India; Veer, Vijay; Dutta, Prafulla	Physicochemical characteristics of habitats in relation to the density of container-breeding mosquitoes in Asom, India	JOURNAL OF VECTOR BORNE DISEASES	2013	Background & objectives: Container-breeding mosquitoes, especially Aedes spp are vectors of diseases such as dengue and chikungunya. The abundance of these disease vectors in an area depends on the availability of container habitats and their physicochemical characteristics. The species composition of container-breeding mosquitoes in Asom, India was studied and the larval density was correlated w…	not releant, not about diseases
192	Baruah, Sangeeta; Dutta, P.	Seasonal Pattern of Abundance of Aedes Albopictus in Urban and Industrial Areas of Dibrugarh District Assam.	Asian Journal of Experimental Biological Sciences	2012	In Dibrugarh district, one of the most populous districts' of Assam, there is a potential risk of dengue virus transmission by the mosquito Aedes albopictus during the autumn in the urban areas of the district. The seasonal patterns of oviposition activity and abundance of breeding sites of this vector were studied in two areas of the district. From January 2010 to December 2010, we examined a to…	not relevant, about seasonal pattern of Abundance of Aedes Albopictus
222	Li, Wen-Juan; Wang, Jing-Lin; Li, Ming-Hua; Fu, Shi-Hong; Wang, Huan-Yu; Wang, Zhi-Yu; Jiang, Shuang-Ying; Wang, Xue-Wen; Guo, Peng; Zhao, Sheng-Cang; Shi, Yan; Lu, Nan-Nan; Nasci, Roger S.; Tang, Qing; Liang, Guo-Dong	Mosquitoes and Mosquito-Borne Arboviruses in the Qinghai-Tibet Plateau-Focused on the Qinghai Area, China	AMERICAN JOURNAL OF TROPICAL MEDICINE AND HYGIENE	2010	An investigation was conducted to identify the distribution of mosquitoes and mosquito-borne arboviruses in the Qinghai-Tibet Plateau, China from July to August in 2007. A total of 8,147 mosquitoes representing six species from three genera (Aedes, Culex, and Anopheles) were collected in three locations (Geermu city, altitude of 2,780 m; Xining city, 2,200 m; Minhe county, 1,700 m). Six virus iso…	not relevant,not about investigated diseases
224	Dhiman, Sunil; Gopalakrishnan, Reji; Goswami, Diganta; Das, N. G.; Baruah, Indra; Rabha, Bipul; Talukdar, P. K.; Singh, Lokendra	Diversity, spatio-temporal distribution and biting activity of mosquitoes in Tripura State, India	Entomon	2009	The State of Tripura has a hot and humid climate which is favourable for the incidence and spread of mosquito borne diseases. Studies were carried out on the distribution of mosquito species and their biting activity with emphasis on disease vectors in the State during 2006-08. Adult mosquitoes were collected through indoor resting collections and CDC light traps from 78 sites. Twenty nine specie…	not relevant, about diversity, distribution and biting habit of mosquitoes
236	Aditya, Gautam; Tamang, Rakesh; Sharma, Dipendra; Subba, Francis; Saha, Goutam K.	Bamboo stumps as mosquito larval habitats in Darjeeling Himalayas, India: A spatial scale analysis	INSECT SCIENCE	2008	Bamboo stumps can be a congenial breeding habitat of the mosquitoes. In view of this, a preliminary assessment of the dipteran immatures inhabiting the stumps of bamboo groves in the Darjeeling Himalayas was carried out at a spatial scale. Of the 104 stumps of Dendrocalamus hamiltoni surveyed, 70 were found to host immatures of three dipteran species, the mosquitoes Aedes aegypti and Culex quinqu…	not relevant, about the habitas of mosquitoes' larvae
247	Devi, N. Pemola; Jauhari, R. K.	Mosquito species associated within some western Himalayas phytogeographic zones in the Garhwal region of India	JOURNAL OF INSECT SCIENCE	2007	Thirty four species of mosquitoes (Diptera: Culicidae) were collected across three phytogeographic zones; tropical ( 300 to 1000 m), sub tropical (1000 to 2000 m) and temperate (2000 to 3000 m) in the Garhwal region of India. They included 5 genera: Aedes, Anopheles, Armigeres, Culex and Uranotaenia. Of these, the immature forms of 23 species were recovered from different breeding habitats. The l…	not relevant, about the mosquitoes
249	Aditya, Gautam; Pramanik, Mihir K.; Saha, Goutam K.	Larval habitats and species composition of mosquitoes in Darjeeling Himalayas, India	JOURNAL OF VECTOR BORNE DISEASES	2006	Background & objectives: A preliminary survey of larval mosquito habitats and temporal variation in mosquito diversity in the hill town of Darjeeling, India was made during 2003, for a qualitative and quantitative assessment of mosquito distribution.Methods: The possible larval habitats of mosquitoes were surveyed and the species diversity in the sites positive for mosquito larvae was noted. Bi-w…	not relevant, about larval habitats and species composition of mosquitoes
265	Dutta, P; Khan, SA; Khan, AM; Sharma, CK; Mahanta, J	Entomological observations on dengue vector mosquitoes following a suspected outbreak of dengue in certain parts of Nagaland with a note on their susceptibility to insecticides	JOURNAL OF ENVIRONMENTAL BIOLOGY	2004	Three species of Aedes viz., Aedes albopictus, Aedes aegypti and Aedes annandalei were detected from different breeding sources in and around human habitats during entomological study conducted following an outbreak suspected to be of dengue (which occurred during, 1994) in parts of Medziphema PHC area of Nagaland in two different points of time ie., in the year, 1994 and, 2000, The potential den…	not relevant, not meeting inclusion criteria
277	Dutta, P; Khan, SA; Khan, AM; Sharma, CK; Doloi, PK; Mahanta, J	Solid waste pollution and breeding potential of dengue vectors in an urban and industrial environment of Assam.	JOURNAL OF ENVIRONMENTAL BIOLOGY	1999	Solid waste pollution and its potential as health hazard for vector borne diseases was investigated in Assam. A town and an oil industrial colony were randomly selected for the study. An entomological survey was conducted to evaluate the breeding potential of Aedes mosquitoes - the vectors of dengue in different container habitats originating from solid waste materials frequently dumped. Profuse …	not relevant, about breeding potencial of dengue vectors
285	Dutta, P.; Khan, S. A.; Sharma, C. K.; Doloi, P.; Hazarika, N. C.; Mahanta, J.	Distribution of potential dengue vectors in major townships along the national highways and trunk roads of northeast India	SOUTHEAST ASIAN JOURNAL OF TROPICAL MEDICINE AND PUBLIC HEALTH	1998	Surveys were conducted in some townships along the national highways and trunk roads of northeast India to detect breeding of Aedes mosquitos in used/waste tire dumps piled outdoors by the tire repairing shops during summer season of 1996-1997. The breeding of both the potential vectors of dengue, viz. Aedes aegypti and Ae. albopictus were detected, prevalence rate being in the range of 30.0-88.0…	do not meet inclusion criteria, about the distribution of dengue vectors
14	Raina, Sujeet; Raina, Rashmi Kaul; Agarwala, Niraj; Raina, Sunil Kumar; Sharma, Rajesh	Coinfections as an aetiology of acute undifferentiated febrile illness among adult patients in the sub-Himalayan region of north India	JOURNAL OF VECTOR BORNE DISEASES	2018	Background & objectives: In India, certain geographic regions witness simultaneous outbreaks of two or more diseases like scrub typhus, dengue fever, malaria, leptospirosis and chikungunya during monsoon and post-monsoon period, sharing common indication of acute febrile illness. The objective of the present study was to assess the prevalence of coinfections among patients with acute undifferenti…	do not meet inclusion criteria
114	Dhimal, Meghnath; Gautam, Ishan; Joshi, Hari Datt; O'Hara, Robert B.; Ahrens, Bodo; Kuch, Ulrich	Risk Factors for the Presence of Chikungunya and Dengue Vectors (Aedes aegypti and Aedes albopictus), Their Altitudinal Distribution and Climatic Determinants of Their Abundance in Central Nepal	PLOS NEGLECTED TROPICAL DISEASES	2015	BackgroundThe presence of the recently introduced primary dengue virus vector mosquito Aedes aegypti in Nepal, in association with the likely indigenous secondary vector Aedes albopictus, raises public health concerns. Chikungunya fever cases have also been reported in Nepal, and the virus causing this disease is also transmitted by these mosquito species. Here we report the results of a study on…	do not meet inclusion criteria, about vector survey
125	Dhimal, Meghnath; Ahrens, Bodo; Kuch, Ulrich	Species composition, seasonal occurrence, habitat preference and altitudinal distribution of malaria and other disease vectors in eastern Nepal	PARASITES & VECTORS	2014	Background: It is increasingly recognized that climate change can alter the geographical distribution of vector-borne diseases (VBDs) with shifts of disease vectors to higher altitudes and latitudes. In particular, an increasing risk of malaria and dengue fever epidemics in tropical highlands and temperate regions has been predicted in different climate change scenarios. The aim of this paper is …	do not meet inclusion criteria, about vector survey
131	Das, Momi; Gopalakrishnan, Reji; Kumar, Dharmendra; Gayan, Jyotsna; Baruah, Indra; Veer, Vijay; Dutta, Prafulla	Spatiotemporal distribution of dengue vectors & identification of high risk zones in district Sonitpur, Assam, India	INDIAN JOURNAL OF MEDICAL RESEARCH	2014	Background objectives: Dengue is an arboviral disease of public health importance in many parts of India and recently many cases have been reported from northeastern India. Aedes mosquitoes, which are the vectors of dengue, are widely prevalent in the region. A study was initiated in Sonitpur district of Assam to understand the spatiotemporal distribution and seasonal prevalence of dengue vectors…	do not meet inclusion criteria, about vector survey
134	Dhimal, Meghnath; Gautam, Ishan; Kress, Aljoscha; Mueller, Ruth; Kuch, Ulrich	Spatio-Temporal Distribution of Dengue and Lymphatic Filariasis Vectors along an Altitudinal Transect in Central Nepal	PLOS NEGLECTED TROPICAL DISEASES	2014	Background: Rapidly increasing temperatures in the mountain region of Nepal and recent reports of dengue fever and lymphatic filariasis cases from mountainous areas of central Nepal prompted us to study the spatio-temporal distribution of the vectors of these two diseases along an altitudinal transect in central Nepal.Methodology/Principal Findings: We conducted a longitudinal study in four disti…	do not meet inclusion criteria, only about entomological survey of vectors
135	Dhiman, Sunil; Rabha, Bipul; Yadav, Kavita; Baruah, Indra; Veer, Vijay	Insecticide susceptibility and dengue vector status of wild Stegomyia albopicta in a strategically important area of Assam, India	PARASITES & VECTORS	2014	Background: Dengue vector control programmes are facing operational challenges due to resistance against commonly used insecticides throughout the endemic countries. Recently, there has been appreciable increase in the dengue cases in India, however, no recent data are available on susceptible status of dengue vectors. We have studied the susceptibility level of St. albopicta to commonly used ins…	do not meet inclusion criteria
196	Pun, R; Shah, Y; Gupta, G P; Sherchand, S P; Pandey, B D	Prognostic value of rapid test for diagnosis of dengue in Nepalese patients during 2010 epidemic.	Kathmandu University medical journal (KUMJ)	2012	BACKGROUND: Dengue is an emerging vector borne disease in Nepal and rapid diagnostic test is important for early diagnosis of the disease.OBJECTIVES: The aim of the study was to evaluate the diagnostic accuracy of commonly used rapid immunochromatographic test kit in Nepal during 2010 dengue epidemic and to assess disease burden of dengue.METHODS: A total of 131 acute and nonacute serum samples w…	not relevant, about the Progostic value of rapid test for diagnosis of dengue
211	Dutta, P.; Khan, S. A.; Khan, A. M.; Sharma, C. K.; Mahanta, J.	Survey of mosquito species in Nagaland, a hilly state of north east region of India	JOURNAL OF ENVIRONMENTAL BIOLOGY	2010	In an entomological study conducted during monsoon and post- monsoon season in the hilly state of Nagaland, a total number of 58 mosquito species under 11 genera were recorded. Out of these, 21 species viz., Aedes aegypti, Ae. nigrostriatus, Ae. annandalei, Ae. vittatus, Ae.caecus, Ae. vexans, Armigeres kuchingensis, Culex fuscocephala, Cx. pseudovishnui, Cx. murrelli, Cx. brevipalpis, Cx. epides…	do not meet inclusion criteria, about about disease
216	Dutta, P.; Khan, S. A.; Khan, A. M.; Sharma, C. K.; Mahanta, J.	AN UPDATED CHECKLIST OF SPECIES OF AEDES AND VERRALLINA OF NORTHEASTERN INDIA	JOURNAL OF THE AMERICAN MOSQUITO CONTROL ASSOCIATION	2010	A mosquito faunistic survey conducted during 1999-2005 in 7 different states of the northeastern (NE) region of India revealed that the region is very rich in mosquito fauna, particularly of the genus Aedes. From the present survey and earlier published reports, a total of 48 species of Aedes and a related genus Verrallina were recorded. The state of Assam contributed the highest number of specie…	do not meet the inclusion criteria, not about diseases
382	Liu, Hongmei; Liu, Luhong; Cheng, Peng; Yang, Linlin; Chen, Junhu; Lu, Yao; Wang, Haifang; Chen, Xiao-Guang; Gong, Maoqing	Bionomics and insecticide resistance of Aedes albopictus in Shandong, a high latitude and high-risk dengue transmission area in China.	Parasites & vectors	2020	BACKGROUND: Dengue fever outbreaks tend to spread northward in China, and Jining is the northernmost region where local dengue fever cases have been detected. Therefore, it is important to investigate the density of Aedes albopictus and its resistance to deltamethrin.METHODS: The Breteau index (BI) and container index (CI) were calculated to assess the larval density of Ae. albopictus and human-b…	not relevant, about insecticide resistance
384	Abdi, Milad; Lohrasbi, Vahid	Challenges and successes in the prevention and control of infectious diseases after March and April 2019 floods in Iran	INFECTION CONTROL AND HOSPITAL EPIDEMIOLOGY	2020		not HKH
385	Somboon, Pradya; Phanitchakun, Thanari; Namgay, Rinzin; Harbach, Ralph E	Description of Aedes (Hulecoeteomyia) bhutanensis n. sp. (Diptera: Culicidae) from Bhutan.	Acta tropica	2019	A new species of the subgenus Hulecoeteomyia of the genus Aedes reared from pupae found with two larvae in a small pool on a log in mountainous forest of Bhutan is diagnosed and formally named Aedes bhutanensis Somboon & Harbach, n. sp. The specific status of the species is supported by differential morphological characters of females, larvae and pupae, and sequences of the mitochondrial COI gene…	not relevant
387	Zheng, Xueli; Zhong, Daibin; He, Yulan; Zhou, Guofa	Seasonality modeling of the distribution of Aedes albopictus in China based on climatic and environmental suitability	INFECTIOUS DISEASES OF POVERTY	2019	Background Aedes albopictus is a highly invasive mosquito species and a major vector of numerous viral pathogens. Many recent dengue fever outbreaks in China have been caused solely by the vector. Mapping of the potential distribution ranges of Ae. albopictus is crucial for epidemic preparedness and the monitoring of vector populations for disease control. Climate is a key factor influencing the …	not relevant, not about disease
[truncated: 63 more rows]

## Sheet: Excel Table S4
S4: Codings for sorting the database
Regions	Coding
Himalaya or HKH	1
Nepal	2
Bhutan	3
India	4
Pakistan	5
Afghanistan	6
Myanmar	7
Bangladesh	8
Tibet,China	9
[truncated: 16 more rows]

## Sheet: Excel Table S5
S5: Reported dengue and chikungunya cases in Hindu Kush Himalayan region
[truncated: 87 more rows]

[truncated: 9 more sheets: Excel Table S6, Excel Table S7, Excel Table S8, Excel Table S9, Excel Table S10, Excel Table S11, Excel Table S12, Excel Table S13, Excel Table S14]
